# Supplementary material for: Mutational Profile of Metastatic Breast Cancers: A Retrospective Analysis
Source: PLoS Med. 2016 Dec 27;13(12):e1002201. doi: 10.1371/journal.pmed.1002201 (PMC5189935; doi:10.1371/journal.pmed.1002201)
Supplement: S1 Table — (XLSX) [file pmed.1002201.s010.xlsx]

## Sheet: clinical_information
sample	studyid	grp_ihc	site of biopsy	Cellularity	mutLoadNonSyn	GGI	nbSeg
MBC_1	SAFIR02	HR-/HER2-	NA	40	60	7.30866	377
MBC_10	SAFIR02	HR-/HER2-	NA	60	50	10.1063	1041
MBC_100	SAFIR01	HER2+	other	80	42	35.5456	1212
MBC_101	SAFIR01	HR+/HER2-	Liver	60	5	1.27109	491
MBC_102	SAFIR01	HR+/HER2-	Liver	50	30	31.1264	457
MBC_103	SAFIR01	HR+/HER2-	Liver	50	14	4.58676	362
MBC_104	SAFIR01	HR+/HER2-	Liver	ND	33	47.8311	2535
MBC_105	SAFIR01	HR-/HER2-	Liver	60	108	28.9856	611
MBC_106	SAFIR01	HR+/HER2-	Liver	80	37	21.2942	630
MBC_107	SAFIR01	HR+/HER2-	Liver	80	0	0.765617	528
MBC_108	SAFIR01	HER2+	other	30	28	23.2319	1034
MBC_109	SAFIR01	HR+/HER2-	other	90	148	48.5907	4617
MBC_11	SAFIR02	HR+/HER2-	NA	50	38	15.1423	854
MBC_110	SAFIR01	HR+/HER2-	Liver	30	66	25.8042	693
MBC_111	SAFIR01	HR+/HER2-	Liver	60	59	28.9046	1893
MBC_112	SAFIR01	HR+/HER2-	Liver	50	123	37.181	864
MBC_113	SAFIR01	HR+/HER2-	Liver	90	32	37.8314	1189
MBC_114	SAFIR01	HR+/HER2-	Liver	70	21	3.48138	426
MBC_115	SAFIR01	HER2+	Skin	80	37	44.8687	2303
MBC_116	SAFIR01	HER2+	Lymph node	40	3	3.38788	724
MBC_117	SAFIR01	HR+/HER2-	other	30	23	6.91416	699
MBC_118	SAFIR01	HR+/HER2-	Liver	80	48	36.5084	1420
MBC_119	SAFIR01	HER2+	Liver	80	83	54.1431	1749
MBC_12	SAFIR02	HR+/HER2-	NA	60	23	27.7008	1014
MBC_120	SAFIR01	HR-/HER2-	Liver	80	69	30.9968	3078
MBC_121	SAFIR01	HR+/HER2-	other	50	6	0.625825	1020
MBC_122	SAFIR01	HR+/HER2-	Lymph node	60	85	35.6428	1239
MBC_123	SAFIR01	HR+/HER2-	Liver	50	16	29.8447	1776
MBC_124	SAFIR01	HR-/HER2-	other	ND	37	45.276	353
MBC_125	SAFIR01	HR+/HER2-	Lymph node	80	20	7.00349	690
MBC_126	SAFIR01	HR+/HER2-	Liver	ND	46	29.1064	289
MBC_127	SAFIR01	HR-/HER2-	Skin	50	14	16.9676	1965
MBC_128	SAFIR01	HR+/HER2-	Lymph node	50	31	32.2235	1772
MBC_129	SAFIR01	HR+/HER2-	Skin	60	28	19.3621	779
MBC_13	SAFIR02	HR+/HER2-	NA	50	35	38.8736	2371
MBC_130	SAFIR01	HER2+	Lymph node	50	235	12.5517	1132
MBC_131	SAFIR01	HR+/HER2-	other	50	12	29.6984	1617
MBC_132	SAFIR01	HR-/HER2-	Lymph node	60	42	30.3243	383
MBC_133	SAFIR01	HR+/HER2-	Lymph node	30	51	17.8212	1700
MBC_134	SAFIR01	HR+/HER2-	Lymph node	80	51	31.4977	1057
MBC_135	SAFIR01	HR+/HER2-	other	50	24	13.6177	207
MBC_136	SAFIR01	HR+/HER2-	Lymph node	50	48	34.4509	1428
MBC_137	SAFIR01	HR-/HER2-	Lymph node	80	43	19.8172	859
MBC_138	SAFIR01	HR+/HER2-	Lymph node	90	46	36.7093	997
MBC_139	SAFIR01	HER2+	Liver	80	207	19.3159	1008
MBC_14	SAFIR02	HR+/HER2-	NA	40	164	41.7038	2130
MBC_140	SAFIR01	HR+/HER2-	Skin	30	41	36.6228	2357
MBC_141	SAFIR01	HR-/HER2-	Skin	40	72	45.5597	2212
MBC_142	SAFIR01	HR-/HER2-	other	80	51	47.3581	3059
MBC_143	SAFIR01	HR-/HER2-	Liver	70	44	43.4221	601
MBC_144	SAFIR01	HR+/HER2-	Lymph node	ND	62	23.4971	449
MBC_145	SAFIR01	HR+/HER2-	other	ND	257	27.8441	109
MBC_146	SAFIR01	HR+/HER2-	Lymph node	70	4	28.0482	2483
MBC_147	SAFIR01	HR+/HER2-	Lymph node	80	102	50.895	3842
MBC_148	SAFIR01	HR+/HER2-	other	60	46	40.7258	1178
MBC_149	SAFIR01	HER2+	other	30	2	22.3978	1768
MBC_15	SAFIR02	HR+/HER2-	NA	50	29	57.1455	1151
MBC_150	SAFIR01	HR+/HER2-	Skin	80	24	16.5769	643
MBC_151	SAFIR01	HR+/HER2-	Liver	ND	78	30.6673	987
MBC_152	SAFIR01	HR-/HER2-	Skin	60	118	42.7227	1472
MBC_153	SAFIR01	HR-/HER2-	Liver	60	13	15.0587	969
MBC_154	SAFIR01	HER2+	Liver	80	27	38.2359	927
MBC_155	SAFIR01	HR+/HER2-	Skin	50	22	16.002	2039
MBC_156	SAFIR01	HR+/HER2-	Liver	40	35	7.91353	392
MBC_157	SAFIR01	HR-/HER2-	Liver	30	10	5.65464	571
MBC_158	SAFIR01	HR+/HER2-	Liver	70	82	41.7451	1061
MBC_159	SAFIR01	HR+/HER2-	Lymph node	60	75	26.2282	1705
MBC_16	SAFIR02	ND	NA	50	27	58.5269	3593
MBC_160	SAFIR01	HR+/HER2-	other	30	1	0.0564723	272
MBC_161	SAFIR01	HR+/HER2-	other	ND	47	22.7079	354
MBC_162	SAFIR01	HR+/HER2-	Lymph node	70	181	35.4799	579
MBC_163	SAFIR01	HR-/HER2-	other	40	24	3.34159	365
MBC_164	SAFIR01	HR+/HER2-	Liver	90	109	22.8634	902
MBC_165	SAFIR01	HR+/HER2-	other	60	16	15.13	467
MBC_166	SAFIR01	HR-/HER2-	Liver	70	0	7.79642	1121
MBC_167	SAFIR01	HR-/HER2-	other	30	53	10.072	694
MBC_168	SAFIR01	HER2+	Lymph node	70	27	13.4973	499
MBC_169	SAFIR01	HR+/HER2-	Liver	NF	115	50.9181	454
MBC_17	SAFIR02	HR+/HER2-	NA	60	34	43.8103	1374
MBC_170	SAFIR01	HR+/HER2-	other	80	22	33.0127	645
MBC_171	SAFIR01	HR+/HER2-	Liver	80	0	1.82332	1041
MBC_172	SAFIR01	HR+/HER2-	Liver	50	172	22.9778	225
MBC_173	SAFIR01	HR+/HER2-	Liver	50	15	2.57921	546
MBC_174	SAFIR01	HR-/HER2-	other	60	27	4.46178	402
MBC_175	SAFIR01	HR+/HER2-	Liver	80	36	47.7654	1844
MBC_176	SAFIR01	HR+/HER2-	Liver	80	30	47.5229	514
MBC_177	SAFIR01	HR+/HER2-	Liver	60	96	55.9854	1567
MBC_178	SAFIR01	HR+/HER2-	other	30	23	32.8396	2810
MBC_179	SAFIR01	HR+/HER2-	Liver	30	23	10.265	472
MBC_18	SAFIR02	HR+/HER2-	NA	50	42	19.0065	1070
MBC_180	SAFIR01	HR+/HER2-	Lymph node	60	66	22.812	299
MBC_181	SAFIR01	HR-/HER2-	Liver	60	46	32.9734	1712
MBC_182	SHIVA	HR-/HER2-	Skin	50	160	16.9014	821
MBC_183	SHIVA	HR+/HER2-	Skin	50	87	51.633	384
MBC_184	SHIVA	HR+/HER2-	Skin	30	30	18.0274	397
MBC_185	SHIVA	HR+/HER2-	Skin	60	58	36.6856	269
MBC_186	SHIVA	HR+/HER2-	other	60	17	7.36908	209
MBC_187	SHIVA	HR+/HER2-	Liver	60	52	28.6634	564
MBC_188	SHIVA	HR+/HER2-	Skin	50	257	20.3477	914
MBC_189	SHIVA	HR+/HER2-	Skin	80	965	22.2015	399
MBC_19	SAFIR02	HR-/HER2-	NA	50	62	30.9635	486
MBC_190	SHIVA	HR+/HER2-	Liver	60	62	15.146	1108
MBC_191	SHIVA	HR+/HER2-	Liver	50	118	26.4438	893
MBC_192	SHIVA	HR+/HER2-	Skin	70	59	24.6362	418
MBC_193	SHIVA	ND	Lymph node	80	96	36.9717	524
MBC_194	SHIVA	HER2+	Skin	90	83	16.7142	1084
MBC_195	SHIVA	HR-/HER2-	Skin	90	23	53.2062	1618
MBC_196	SHIVA	HR+/HER2-	Skin	40	41	14.5715	279
MBC_197	SHIVA	ND	Skin	50	35	9.59825	689
MBC_198	SHIVA	HR+/HER2-	Liver	30	153	22.7156	563
MBC_199	SHIVA	ND	Liver	60	33	9.29431	147
MBC_2	SAFIR02	HR+/HER2-	NA	80	86	34.8245	610
MBC_20	SAFIR02	HR+/HER2-	NA	60	71	39.5877	1217
MBC_200	SHIVA	HR+/HER2-	Skin	80	51	9.06224	136
MBC_201	SHIVA	HR+/HER2-	Skin	40	55	2.4379	169
MBC_202	SHIVA	ND	Liver	60	110	45.7332	1116
MBC_203	SHIVA	HR+/HER2-	Liver	90	167	41.9226	1341
MBC_204	SHIVA	HR-/HER2-	other	70	166	50.0451	764
MBC_205	SHIVA	HR-/HER2-	Skin	80	132	10.1645	500
MBC_206	SHIVA	HR-/HER2-	other	60	32	28.2011	779
MBC_207	SHIVA	HR+/HER2-	Lymph node	70	385	19.3919	705
MBC_208	SHIVA	HR-/HER2-	Lymph node	60	83	8.51845	436
MBC_209	SHIVA	ND	Skin	60	93	19.3741	1898
MBC_21	SAFIR02	HER2+	NA	80	2	36.5872	2734
MBC_210	SHIVA	HR+/HER2-	other	70	28	36.1107	378
MBC_211	SHIVA	HR+/HER2-	Skin	60	49	26.5322	635
MBC_212	SHIVA	HR+/HER2-	other	60	64	33.7461	397
MBC_213	SHIVA	HR+/HER2-	other	60	22	16.6213	728
MBC_214	SHIVA	HR+/HER2-	Lymph node	50	55	22.0821	480
MBC_215	SHIVA	HR-/HER2-	Liver	80	36	10.8195	655
MBC_216	SHIVA	HR+/HER2-	Skin	70	22	22.825	1434
MBC_22	SAFIR02	HR+/HER2-	NA	60	92	17.1037	1340
MBC_23	SAFIR02	ND	NA	50	81	61.2697	4171
MBC_24	SAFIR02	HR-/HER2-	NA	30	66	14.9597	1607
MBC_25	SAFIR02	HR-/HER2-	NA	50	109	47.1627	581
MBC_26	SAFIR02	HR-/HER2-	NA	50	157	50.2804	1822
MBC_27	SAFIR02	HR-/HER2-	NA	30	0	13.223	2217
MBC_28	SAFIR02	HR+/HER2-	NA	70	144	15.4669	969
MBC_29	SAFIR02	HR+/HER2-	NA	60	366	51.4755	2818
MBC_3	SAFIR02	HR+/HER2-	NA	30	15	16.6533	439
MBC_30	SAFIR02	HR+/HER2-	NA	60	159	51.7103	2234
MBC_31	SAFIR02	HR-/HER2-	NA	60	318	25.034	849
MBC_32	SAFIR02	HR+/HER2-	NA	70	102	41.9816	2391
MBC_33	SAFIR02	HR-/HER2-	NA	80	43	16.6098	969
MBC_34	SAFIR02	HR+/HER2-	NA	40	75	21.8303	2545
MBC_35	SAFIR02	HR+/HER2-	NA	30	27	21.1744	1974
MBC_36	SAFIR02	HR+/HER2-	NA	100	133	0.337808	234
MBC_37	SAFIR02	HR-/HER2-	NA	40	134	28.2688	910
MBC_38	SAFIR02	HR+/HER2-	NA	40	22	34.3439	2288
MBC_39	SAFIR02	HR+/HER2-	NA	70	102	35.9084	1676
MBC_4	SAFIR02	HR+/HER2-	NA	50	28	52.2537	811
MBC_40	SAFIR02	HR+/HER2-	NA	90	89	30.573	1248
MBC_41	SAFIR02	HR+/HER2-	NA	90	32	24.904	1848
MBC_42	SAFIR02	HR-/HER2-	NA	40	25	28.8327	2389
MBC_43	SAFIR02	HR+/HER2-	NA	80	159	49.5439	2237
MBC_44	SAFIR02	HR-/HER2-	NA	100	78	61.0271	2862
MBC_45	SAFIR02	HR+/HER2-	NA	80	733	31.2596	1813
MBC_46	SAFIR02	HR+/HER2-	NA	60	35	44.9597	3732
MBC_47	SAFIR02	HR-/HER2-	NA	80	78	56.2167	770
MBC_48	SAFIR02	HR-/HER2-	NA	80	87	20.2063	999
MBC_49	SAFIR02	HR+/HER2-	NA	60	45	34.315	1643
MBC_5	SAFIR02	HR-/HER2-	NA	30	10	53.387	3220
MBC_50	SAFIR02	HR+/HER2-	NA	70	121	28.4464	1139
MBC_51	SAFIR02	HR+/HER2-	NA	70	38	26.945	1222
MBC_52	SAFIR02	HR+/HER2-	NA	50	108	8.13441	820
MBC_53	SAFIR02	HR-/HER2-	NA	40	119	34.488	402
MBC_54	SAFIR02	HR-/HER2-	NA	50	43	27.7177	1674
MBC_55	SAFIR02	HR-/HER2-	NA	80	54	42.5959	2118
MBC_56	SAFIR02	HR+/HER2-	NA	40	0	0.195453	295
MBC_57	SAFIR02	HR+/HER2-	NA	60	69	44.024	640
MBC_58	SAFIR02	HR+/HER2-	NA	60	24	18.3378	1290
MBC_59	SAFIR02	HR+/HER2-	NA	70	33	49.997	2026
MBC_6	SAFIR02	HR+/HER2-	NA	40	78	24.1176	754
MBC_60	SAFIR02	HR-/HER2-	NA	80	42	50.2685	1750
MBC_61	SAFIR02	HR+/HER2-	NA	30	37	15.7456	517
MBC_62	SAFIR02	HR+/HER2-	NA	40	149	16.7243	252
MBC_63	SAFIR02	HR+/HER2-	NA	50	105	48.0892	729
MBC_64	SAFIR02	HR+/HER2-	NA	30	39	34.9156	1689
MBC_65	SAFIR02	HR+/HER2-	NA	40	34	27.5378	1500
MBC_66	SAFIR02	HR+/HER2-	NA	60	69	39.6399	1424
MBC_67	SAFIR02	HR-/HER2-	NA	90	42	74.8026	374
MBC_68	SAFIR02	HR+/HER2-	NA	60	79	25.1708	584
MBC_69	SAFIR02	HR-/HER2-	NA	90	25	50.1591	2385
MBC_7	SAFIR02	HR+/HER2-	NA	70	35	70.8551	225
MBC_70	SAFIR02	HR+/HER2-	NA	90	33	43.1969	1411
MBC_71	SAFIR02	HR+/HER2-	NA	60	519	15.7694	291
MBC_72	SAFIR02	HR+/HER2-	NA	80	44	18.6632	512
MBC_73	SAFIR02	HR+/HER2-	NA	70	69	25.5402	299
MBC_74	SAFIR02	HR+/HER2-	NA	80	50	25.7558	1082
MBC_75	SAFIR02	HR+/HER2-	NA	30	40	2.44064	571
MBC_76	SAFIR02	HR+/HER2-	NA	70	33	15.1803	653
MBC_77	SAFIR02	HR+/HER2-	NA	70	24	16.1535	348
MBC_78	SAFIR02	HR+/HER2-	NA	70	128	33.4458	755
MBC_79	SAFIR02	HR+/HER2-	NA	70	148	53.1732	2495
MBC_8	SAFIR02	HR+/HER2-	NA	70	804	16.4153	1079
MBC_80	SAFIR02	HR-/HER2-	NA	60	149	55.6789	2227
MBC_81	MOSCATO	HR+/HER2-	Skin	ND	110	10.7654	378
MBC_82	MOSCATO	HR+/HER2-	Liver	80	488	53.2451	424
MBC_83	MOSCATO	HR+/HER2-	Lymph node	70	31	31.8777	300
MBC_84	MOSCATO	HER2+	Lymph node	70	124	41.7585	390
MBC_85	MOSCATO	HR-/HER2-	Liver	70	68	47.2271	317
MBC_86	MOSCATO	HR+/HER2-	other	40	68	35.878	318
MBC_87	MOSCATO	HR-/HER2-	Liver	50	50	14.8059	370
MBC_88	MOSCATO	HR+/HER2-	Liver	30	14	23.3257	2733
MBC_89	MOSCATO	ND	Liver	40	54	20.3953	434
MBC_9	SAFIR02	HR-/HER2-	NA	30	12	21.2815	1601
MBC_90	MOSCATO	HR+/HER2-	Liver	40	31	18.1126	915
MBC_91	MOSCATO	HR-/HER2-	Skin	30	68	37.6222	5149
MBC_92	MOSCATO	HR+/HER2-	Liver	50	395	18.9264	428
MBC_93	MOSCATO	HR-/HER2-	Lung	80	30	29.8219	340
MBC_94	MOSCATO	HR+/HER2-	Liver	40	43	25.2839	659
MBC_95	MOSCATO	HR+/HER2-	Liver	60	136	5.68598	277
MBC_96	SAFIR01	HR+/HER2-	Liver	30	20	24.7886	1707
MBC_97	SAFIR01	HR+/HER2-	Skin	ND	34	28.3375	385
MBC_98	SAFIR01	HR+/HER2-	Lymph node	70	131	37.4523	4063
MBC_99	SAFIR01	HER2+	Liver	90	46	38.3813	746
