# Supplementary material for: Mutational Profile of Metastatic Breast Cancers: A Retrospective Analysis
Source: PLoS Med. 2016 Dec 27;13(12):e1002201. doi: 10.1371/journal.pmed.1002201 (PMC5189935; doi:10.1371/journal.pmed.1002201)
Supplement: S2 Table — (XLS) [file pmed.1002201.s011.xls]

## Sheet: QC
SampleName	Sequencer	BAIT_SET	GENOME_SIZE	BAIT_TERRITORY	TARGET_TERRITORY	BAIT_DESIGN_EFFICIENCY	TOTAL_READS	PF_READS	PF_UNIQUE_READS	PCT_PF_READS	PCT_PF_UQ_READS	PF_UQ_READS_ALIGNED	PCT_PF_UQ_READS_ALIGNED	PF_UQ_BASES_ALIGNED	ON_BAIT_BASES	NEAR_BAIT_BASES	OFF_BAIT_BASES	ON_TARGET_BASES	PCT_SELECTED_BASES	PCT_OFF_BAIT	ON_BAIT_VS_SELECTED	MEAN_BAIT_COVERAGE	MEAN_TARGET_COVERAGE	PCT_USABLE_BASES_ON_BAIT	PCT_USABLE_BASES_ON_TARGET	FOLD_ENRICHMENT	ZERO_CVG_TARGETS_PCT	FOLD_80_BASE_PENALTY	PCT_TARGET_BASES_2X	PCT_TARGET_BASES_10X	PCT_TARGET_BASES_20X	PCT_TARGET_BASES_30X	PCT_TARGET_BASES_40X	PCT_TARGET_BASES_50X	PCT_TARGET_BASES_100X	HS_LIBRARY_SIZE	HS_PENALTY_10X	HS_PENALTY_20X	HS_PENALTY_30X	HS_PENALTY_40X	HS_PENALTY_50X	HS_PENALTY_100X	AT_DROPOUT	GC_DROPOUT
MBC_100-N	HiSeq2500	SureSelect All Exon V5	3095693983	36820615	36820615	1	71397371	71397371	71397371	1	1	69940754	0.979598	5285632257	2462496570	1819688910	1003446777	2462496570	0.810156	0.189844	0.575056	66.8782	67.483	0.453816	0.453816	39.1693	0.012387	2.17687	0.978524	0.94367	0.884103	0.80232	0.707292	0.609503	0.209113		0	0	0	0	0	0	0	0
MBC_100-T1	HiSeq2500	SureSelect All Exon V5	3095693983	36820615	36820615	1	148555695	148555695	148555695	1	1	145859721	0.981852	11025828830	5068661997	3880383828	2076783005	5068661997	0.811644	0.188356	0.566391	137.658	138.703	0.448942	0.448942	38.65	0.009873	2.3509	0.983785	0.966027	0.943966	0.91547	0.879231	0.837129	0.591507		0	0	0	0	0	0	0	0
MBC_101-N	HiSeq2500	SureSelect All Exon V5	3095693983	36820615	36820615	1	59467285	59467285	59467285	1	1	58300811	0.980385	4417340332	2009658881	1616593378	791088073	2009658881	0.820913	0.179087	0.554197	54.5797	55.1213	0.444663	0.444663	38.2497	0.013882	2.20485	0.975401	0.93262	0.853933	0.745378	0.625299	0.507024	0.104259		0	0	0	0	0	0	0	0
MBC_101-T1	HiSeq2500	SureSelect All Exon V5	3095693983	36820615	36820615	1	146832178	146832178	146832178	1	1	143749728	0.979007	10889814680	4971014367	3527468526	2391331787	4971014367	0.780407	0.219593	0.58493	135.006	136.014	0.445462	0.445462	38.3788	0.009512	2.19378	0.984641	0.967907	0.94673	0.920154	0.886984	0.848018	0.615425		0	0	0	0	0	0	0	0
MBC_102-N	HiSeq2500	SureSelect All Exon V5	3095693983	36820615	36820615	1	52535617	52535617	52535617	1	1	51532529	0.980907	3902750321	1827716627	1378987866	696045828	1827716627	0.821652	0.178348	0.569967	49.6384	50.1924	0.457764	0.457764	39.3736	0.015368	2.18228	0.973902	0.925079	0.831456	0.708228	0.578337	0.453563	0.068583		0	0	0	0	0	0	0	0
MBC_102-T1	HiSeq2500	SureSelect All Exon V5	3095693983	36820615	36820615	1	107090207	107090207	107090207	1	1	105078694	0.981217	7956080653	3518921662	2766100215	1671058776	3518921662	0.789965	0.210035	0.55989	95.5693	96.435	0.432361	0.432361	37.1858	0.011665	2.24268	0.981027	0.957188	0.921816	0.87297	0.813323	0.747759	0.411478		0	0	0	0	0	0	0	0
MBC_103-N	HiSeq2500	SureSelect All Exon V5	3095693983	36820615	36820615	1	80685063	80685063	80685063	1	1	79174360	0.981277	5999640402	2783004311	2182604457	1034031634	2783004311	0.827651	0.172349	0.560456	75.5828	76.3527	0.453845	0.453845	38.9992	0.013748	2.18151	0.976957	0.946228	0.89985	0.834856	0.755611	0.670594	0.281995		0	0	0	0	0	0	0	0
MBC_103-T1	HiSeq2500	SureSelect All Exon V5	3095693983	36820615	36820615	1	152224307	152224307	152224307	1	1	148904913	0.978194	11254549161	5058926099	3622660436	2572962626	5058926099	0.771385	0.228615	0.582719	137.394	138.532	0.437281	0.437281	37.7918	0.010452	2.19892	0.983848	0.966692	0.946003	0.920426	0.888699	0.851198	0.62254		0	0	0	0	0	0	0	0
MBC_104-N	HiSeq2500	SureSelect All Exon V5	3095693983	36820615	36820615	1	75885061	75885061	75885061	1	1	74305018	0.979178	5629311942	2548783703	1970904339	1109623900	2548783703	0.802885	0.197115	0.563929	69.2216	69.9173	0.44194	0.44194	38.0666	0.013475	2.18492	0.977835	0.945012	0.891359	0.816281	0.726567	0.632374	0.22735		0	0	0	0	0	0	0	0
MBC_104-T1	HiSeq2500	SureSelect All Exon V5	3095693983	36820615	36820615	1	130656757	130656757	130656757	1	1	128141970	0.980753	9703428161	4591939621	3274437906	1837050634	4591939621	0.81068	0.18932	0.583743	124.711	125.728	0.462435	0.462435	39.7867	0.010387	2.3283	0.983899	0.966271	0.940538	0.90545	0.862897	0.816039	0.555943		0	0	0	0	0	0	0	0
MBC_105-N	HiSeq2500	SureSelect All Exon V5	3095693983	36820615	36820615	1	52410475	52410475	52410475	1	1	51401724	0.980753	3897259356	1781528191	1408320997	707410168	1781528191	0.818485	0.181515	0.558499	48.384	48.9316	0.447261	0.447261	38.4327	0.015673	2.22417	0.97373	0.922639	0.82421	0.695902	0.562053	0.435468	0.062134		0	0	0	0	0	0	0	0
MBC_105-T1	HiSeq2500	SureSelect All Exon V5	3095693983	36820615	36820615	1	118405824	118405824	118405824	1	1	115170542	0.972676	8682470840	3956582295	2735892955	1989995590	3956582295	0.770803	0.229197	0.591199	107.456	108.391	0.439677	0.439677	38.3128	0.011179	2.35633	0.982057	0.959586	0.926858	0.883303	0.830545	0.770938	0.464606		0	0	0	0	0	0	0	0
MBC_106-N	HiSeq2500	SureSelect All Exon V5	3095693983	36820615	36820615	1	43000221	43000221	43000221	1	1	42168051	0.980647	3197047271	1433413312	1157086679	606547280	1433413312	0.810279	0.189721	0.553335	38.9296	39.3833	0.438619	0.438619	37.6955	0.016437	2.18796	0.972538	0.905349	0.767194	0.602701	0.442812	0.302647	0.015804		0	0	0	0	0	0	0	0
MBC_106-T1	HiSeq2500	SureSelect All Exon V5	3095693983	36820615	36820615	1	197786688	197786688	197786688	1	1	192737866	0.974473	14532434953	6342146535	4830891387	3359397031	6342146535	0.768835	0.231165	0.56763	172.244	173.595	0.421916	0.421916	36.6915	0.009748	2.25449	0.985146	0.97094	0.954785	0.936144	0.913595	0.88653	0.705536		0	0	0	0	0	0	0	0
MBC_107-N	HiSeq2500	SureSelect All Exon V5	3095693983	36820615	36820615	1	54931947	54931947	54931947	1	1	53899711	0.981209	4082352247	1900648011	1425014115	756690121	1900648011	0.814644	0.185356	0.57151	51.6191	52.1793	0.455264	0.455264	39.1434	0.014998	2.17414	0.974462	0.9273	0.839238	0.72133	0.595576	0.474502	0.084103		0	0	0	0	0	0	0	0
MBC_107-T1	HiSeq2500	SureSelect All Exon V5	3095693983	36820615	36820615	1	127212481	127212481	127212481	1	1	124805100	0.981076	9450294336	4295131664	3209742863	1945419809	4295131664	0.794142	0.205858	0.572312	116.65	117.629	0.444256	0.444256	38.2119	0.010586	2.13871	0.983501	0.965373	0.941441	0.909722	0.868805	0.821408	0.549657		0	0	0	0	0	0	0	0
MBC_108-N	HiSeq2500	SureSelect All Exon V5	3095693983	36820615	36820615	1	63880213	63880213	63880213	1	1	62583558	0.979702	4743858846	2124476879	1729257424	890124543	2124476879	0.812363	0.187637	0.551277	57.698	58.2933	0.437595	0.437595	37.6519	0.014169	2.15901	0.977092	0.937727	0.865678	0.765647	0.654461	0.54271	0.126471		0	0	0	0	0	0	0	0
MBC_108-T1	HiSeq2500	SureSelect All Exon V5	3095693983	36820615	36820615	1	147991610	147991610	147991610	1	1	145332571	0.982033	11015300418	5016824301	3873736049	2124740068	5016824301	0.80711	0.19289	0.564287	136.25	137.441	0.446045	0.446045	38.2912	0.011128	2.29069	0.982215	0.964275	0.942671	0.915818	0.88157	0.841179	0.600554		0	0	0	0	0	0	0	0
MBC_109-N	HiSeq2500	SureSelect All Exon V5	3095693983	36820615	36820615	1	71162711	71162711	71162711	1	1	69842563	0.981449	5279815370	2492165178	1917875086	869775106	2492165178	0.835264	0.164736	0.565112	67.684	68.3889	0.460798	0.460798	39.6849	0.01415	2.20609	0.976536	0.942416	0.886201	0.808219	0.715712	0.619191	0.214569		0	0	0	0	0	0	0	0
MBC_109-T1	HiSeq2500	SureSelect All Exon V5	3095693983	36820615	36820615	1	133960563	133960563	133960563	1	1	131604313	0.982411	9972093317	4487762479	3328760326	2155570512	4487762479	0.78384	0.21616	0.574138	121.882	122.943	0.440798	0.440798	37.8365	0.011359	2.45886	0.982602	0.961821	0.93334	0.895386	0.848905	0.796703	0.519322		0	0	0	0	0	0	0	0
MBC_10-N	HiSeq4000	SureSelect Clinical Research Exome	3095693983	40218220	40218220	1	84640304	84640304	84640304	1	1	82718141	0.97729	6190731680	2911502095	2416754567	862475018	2911502095	0.860683	0.139317	0.546427	72.3926	73.1204	0.458647	0.458647	36.2001	0.012766	2.61144	0.921643	0.886725	0.843915	0.784847	0.715143	0.639966	0.272089		0	0	0	0	0	0	0	0
MBC_10-T1	HiSeq4000	SureSelect Clinical Research Exome	3095693983	40218220	40218220	1	110798851	110798851	110798851	1	1	108541073	0.979623	8125296280	3870947552	3149648852	1104699876	3870947552	0.864042	0.135958	0.55137	96.2486	97.2071	0.465823	0.465823	36.6702	0.012331	2.62722	0.923368	0.891933	0.862511	0.825421	0.778663	0.725287	0.43629		0	0	0	0	0	0	0	0
MBC_110-N	HiSeq2500	SureSelect All Exon V5	3095693983	36820615	36820615	1	76787755	76787755	76787755	1	1	75236606	0.9798	5689145433	2628450507	1961794170	1098900756	2628450507	0.806843	0.193157	0.572617	71.3853	72.0916	0.450396	0.450396	38.8436	0.013354	2.18459	0.978138	0.946561	0.895282	0.823152	0.7371	0.646822	0.246034		0	0	0	0	0	0	0	0
MBC_110-T1	HiSeq2500	SureSelect All Exon V5	3095693983	36820615	36820615	1	136883160	136883160	136883160	1	1	134012374	0.979027	10131430868	4632697078	3345976739	2152757051	4632697078	0.787517	0.212483	0.580635	125.818	126.892	0.445318	0.445318	38.4441	0.010707	2.22618	0.983331	0.965984	0.942964	0.912626	0.874033	0.829562	0.574803		0	0	0	0	0	0	0	0
MBC_111-N	HiSeq2500	SureSelect All Exon V5	3095693983	36820615	36820615	1	78867766	78867766	78867766	1	1	77338760	0.980613	5858989833	2670532264	2094095206	1094362363	2670532264	0.813217	0.186783	0.560491	72.5282	73.2683	0.445538	0.445538	38.3215	0.013674	2.15495	0.977092	0.944896	0.894668	0.824893	0.740062	0.649748	0.25621		0	0	0	0	0	0	0	0
MBC_111-T1	HiSeq2500	SureSelect All Exon V5	3095693983	36820615	36820615	1	140505567	140505567	140505567	1	1	137664753	0.979781	10428946339	4733683298	3481013175	2214249866	4733683298	0.787682	0.212318	0.576246	128.561	129.643	0.443294	0.443294	38.1615	0.010804	2.19735	0.98257	0.965016	0.943058	0.914828	0.87855	0.835811	0.584888		0	0	0	0	0	0	0	0
MBC_112-N	HiSeq2500	SureSelect All Exon V5	3095693983	36820615	36820615	1	63020559	63020559	63020559	1	1	61740879	0.979694	4679480054	2075978958	1729524018	873977078	2075978958	0.813232	0.186768	0.54552	56.3809	56.984	0.433438	0.433438	37.2986	0.014669	2.19169	0.976594	0.935615	0.860332	0.756686	0.642097	0.527447	0.117074		0	0	0	0	0	0	0	0
MBC_112-T1	HiSeq2500	SureSelect All Exon V5	3095693983	36820615	36820615	1	157628318	157628318	157628318	1	1	154748173	0.981728	11731730528	5229994591	3975387294	2526348643	5229994591	0.784657	0.215343	0.568145	142.04	143.213	0.43657	0.43657	37.4806	0.010554	2.2377	0.984054	0.967335	0.947068	0.921802	0.890221	0.853142	0.626956		0	0	0	0	0	0	0	0
MBC_113-N	HiSeq2500	SureSelect All Exon V5	3095693983	36820615	36820615	1	82741772	82741772	82741772	1	1	81134246	0.980572	6147163790	2890576407	2169194057	1087393326	2890576407	0.823106	0.176894	0.571286	78.5043	79.2462	0.45967	0.45967	39.5345	0.012456	2.14179	0.979827	0.952591	0.909554	0.848169	0.772832	0.691581	0.304395		0	0	0	0	0	0	0	0
MBC_113-T1	HiSeq2500	SureSelect All Exon V5	3095693983	36820615	36820615	1	145461687	145461687	145461687	1	1	142527135	0.979826	10773442566	4837887413	3624834569	2310720584	4837887413	0.785517	0.214483	0.57167	131.391	132.498	0.437616	0.437616	37.7545	0.010771	2.28444	0.982974	0.964672	0.941326	0.911838	0.874973	0.832037	0.580798		0	0	0	0	0	0	0	0
MBC_114-N	HiSeq2500	SureSelect All Exon V5	3095693983	36820615	36820615	1	69008262	69008262	69008262	1	1	67639750	0.980169	5127782940	2317696917	1830383216	979702807	2317696917	0.808942	0.191058	0.55874	62.9456	63.5677	0.441918	0.441918	38.0009	0.013322	2.11892	0.978503	0.943934	0.881336	0.793391	0.692812	0.589466	0.170259		0	0	0	0	0	0	0	0
MBC_114-T1	HiSeq2500	SureSelect All Exon V5	3095693983	36820615	36820615	1	148017683	148017683	148017683	1	1	144804691	0.978293	10970890367	4991427478	3588359557	2391103332	4991427478	0.78205	0.21795	0.581766	135.561	136.67	0.443708	0.443708	38.2516	0.010276	2.16936	0.984412	0.968337	0.947907	0.921521	0.888038	0.849229	0.624137		0	0	0	0	0	0	0	0
MBC_115-N	HiSeq2500	SureSelect All Exon V5	3095693983	36820615	36820615	1	69473393	69473393	69473393	1	1	68111019	0.98039	5151144013	2464074727	1799674309	887394977	2464074727	0.827729	0.172271	0.577913	66.9211	67.606	0.466683	0.466683	40.2177	0.013859	2.18084	0.976564	0.942379	0.883199	0.800968	0.707701	0.611481	0.206508		0	0	0	0	0	0	0	0
MBC_115-T1	HiSeq2500	SureSelect All Exon V5	3095693983	36820615	36820615	1	135120302	135120302	135120302	1	1	132751749	0.982471	10053227044	4489711677	3445015379	2118499988	4489711677	0.789272	0.210728	0.565831	121.935	122.969	0.437204	0.437204	37.5474	0.010767	2.41115	0.983334	0.963506	0.935611	0.898018	0.85176	0.799621	0.518372		0	0	0	0	0	0	0	0
MBC_116-N	HiSeq2500	SureSelect All Exon V5	3095693983	36820615	36820615	1	70761716	70761716	70761716	1	1	69376416	0.980423	5253873599	2446275731	1854779235	952818633	2446275731	0.818645	0.181355	0.568762	66.4377	67.0993	0.454876	0.454876	39.1465	0.01347	2.16449	0.977618	0.943471	0.885764	0.804516	0.709881	0.611371	0.203055		0	0	0	0	0	0	0	0
MBC_116-T1	HiSeq2500	SureSelect All Exon V5	3095693983	36820615	36820615	1	150523439	150523439	150523439	1	1	147405494	0.979286	11144576121	5018139748	3714991719	2411444654	5018139748	0.783622	0.216378	0.574609	136.286	137.378	0.438657	0.438657	37.857	0.010142	2.21577	0.984453	0.967261	0.945881	0.919725	0.88709	0.848022	0.608844		0	0	0	0	0	0	0	0
MBC_117-N	HiSeq2500	SureSelect All Exon V5	3095693983	36820615	36820615	1	71695832	71695832	71695832	1	1	70351402	0.981248	5325711654	2585745295	1867748703	872217656	2585745295	0.836225	0.163775	0.58061	70.2255	70.9451	0.474546	0.474546	40.8202	0.013854	2.14985	0.977032	0.945122	0.89189	0.817377	0.730884	0.640266	0.235401		0	0	0	0	0	0	0	0
MBC_117-T1	HiSeq2500	SureSelect All Exon V5	3095693983	36820615	36820615	1	139729643	139729643	139729643	1	1	137114054	0.981281	10375492519	4698368249	3616501897	2060622373	4698368249	0.801395	0.198605	0.565056	127.602	128.767	0.44243	0.44243	38.072	0.011817	2.1825	0.981283	0.962168	0.939375	0.911429	0.876651	0.834974	0.58461		0	0	0	0	0	0	0	0
MBC_118-N	HiSeq2500	SureSelect All Exon V5	3095693983	36820615	36820615	1	76543090	76543090	76543090	1	1	74986482	0.979664	5684820582	2540771275	2004551985	1139497322	2540771275	0.799554	0.200446	0.558986	69.004	69.6664	0.436763	0.436763	37.5765	0.013039	2.17707	0.979271	0.947637	0.893978	0.81787	0.727947	0.633706	0.224011		0	0	0	0	0	0	0	0
MBC_118-T1	HiSeq2500	SureSelect All Exon V5	3095693983	36820615	36820615	1	127269116	127269116	127269116	1	1	125095101	0.982918	9486029113	4225850786	3353215633	1906962694	4225850786	0.798971	0.201029	0.557569	114.769	115.8	0.436895	0.436895	37.4539	0.011711	2.36326	0.981311	0.958964	0.929683	0.891698	0.844464	0.790429	0.499313		0	0	0	0	0	0	0	0
MBC_119-N	HiSeq2500	SureSelect All Exon V5	3095693983	36820615	36820615	1	69775008	69775008	69775008	1	1	68438719	0.980849	5182224088	2378536715	1850569359	953118014	2378536715	0.816079	0.183921	0.562421	64.598	65.2656	0.448535	0.448535	38.5887	0.014035	2.17552	0.976707	0.94136	0.881212	0.796736	0.698546	0.596813	0.187666		0	0	0	0	0	0	0	0
MBC_119-T1	HiSeq2500	SureSelect All Exon V5	3095693983	36820615	36820615	1	146446184	146446184	146446184	1	1	143757033	0.981637	10872500263	4862176263	3670831380	2339492620	4862176263	0.784825	0.215175	0.569808	132.05	133.2	0.436857	0.436857	37.5983	0.011095	2.56153	0.982604	0.961102	0.932386	0.896431	0.852938	0.804108	0.544512		0	0	0	0	0	0	0	0
MBC_11-N	HiSeq4000	SureSelect Clinical Research Exome	3095693983	40218220	40218220	1	89292948	89292948	89292948	1	1	87314853	0.977847	6535859062	3077278717	2452702394	1005877951	3077278717	0.846099	0.153901	0.556472	76.5145	77.2878	0.459503	0.459503	36.2409	0.012244	2.57626	0.923572	0.889645	0.851096	0.797719	0.73293	0.662401	0.305002		0	0	0	0	0	0	0	0
MBC_11-T1	HiSeq4000	SureSelect Clinical Research Exome	3095693983	40218220	40218220	1	138013183	138013183	138013183	1	1	135015398	0.978279	10106204138	4782410558	3743355749	1580437831	4782410558	0.843617	0.156383	0.560936	118.912	119.978	0.462025	0.462025	36.4245	0.010802	2.66618	0.931739	0.901211	0.878919	0.850509	0.815153	0.774679	0.533299		0	0	0	0	0	0	0	0
MBC_120-N	HiSeq2500	SureSelect All Exon V5	3095693983	36820615	36820615	1	85291235	85291235	85291235	1	1	83542455	0.979496	6328201543	2818997286	2205800783	1303403474	2818997286	0.794033	0.205967	0.561017	76.5603	77.2934	0.434887	0.434887	37.4525	0.01285	2.14704	0.979141	0.950084	0.90431	0.83982	0.76162	0.677885	0.289085		0	0	0	0	0	0	0	0
MBC_120-T1	HiSeq2500	SureSelect All Exon V5	3095693983	36820615	36820615	1	144749541	144749541	144749541	1	1	142130426	0.981906	10762502311	4939756162	3597042113	2225704036	4939756162	0.793198	0.206802	0.578643	134.157	135.275	0.449029	0.449029	38.5886	0.010392	2.33233	0.984304	0.96679	0.943172	0.913149	0.875702	0.832377	0.585247		0	0	0	0	0	0	0	0
MBC_121-N	HiSeq2500	SureSelect All Exon V5	3095693983	36820615	36820615	1	96692963	96692963	96692963	1	1	94633712	0.978703	7169097681	3196430029	2461717127	1510950525	3196430029	0.789241	0.210759	0.564925	86.8109	87.6281	0.434967	0.434967	37.4859	0.012466	2.13727	0.979954	0.95422	0.916589	0.864779	0.800063	0.728007	0.369299		0	0	0	0	0	0	0	0
MBC_121-T1	HiSeq2500	SureSelect All Exon V5	3095693983	36820615	36820615	1	133768260	133768260	133768260	1	1	131133114	0.980301	9935165102	4447486365	3378720391	2108958346	4447486365	0.787728	0.212272	0.568281	120.788	121.85	0.43747	0.43747	37.6363	0.011364	2.17589	0.982564	0.963588	0.940041	0.910168	0.872338	0.827223	0.56168		0	0	0	0	0	0	0	0
MBC_122-N	HiSeq2500	SureSelect All Exon V5	3095693983	36820615	36820615	1	73631406	73631406	73631406	1	1	72245934	0.981184	5477315287	2458255046	1970306983	1048753258	2458255046	0.808528	0.191472	0.555091	66.763	67.4174	0.439289	0.439289	37.7334	0.013456	2.17476	0.977981	0.944583	0.888573	0.808859	0.71407	0.615432	0.204616		0	0	0	0	0	0	0	0
MBC_122-T1	HiSeq2500	SureSelect All Exon V5	3095693983	36820615	36820615	1	151723833	151723833	151723833	1	1	149042616	0.982328	11301145541	4967302566	3961339874	2372503101	4967302566	0.790065	0.209935	0.556333	134.905	136.055	0.430778	0.430778	36.9543	0.011021	2.38694	0.982684	0.963806	0.940317	0.910686	0.873593	0.830337	0.578589		0	0	0	0	0	0	0	0
MBC_123-N	HiSeq2500	SureSelect All Exon V5	3095693983	36820615	36820615	1	87872030	87872030	87872030	1	1	86220338	0.981203	6535871365	3000879414	2268339826	1266652125	3000879414	0.8062	0.1938	0.569511	81.5	82.2979	0.44935	0.44935	38.6022	0.013002	2.16573	0.978574	0.950967	0.90956	0.851929	0.780984	0.703251	0.328956		0	0	0	0	0	0	0	0
MBC_123-T1	HiSeq2500	SureSelect All Exon V5	3095693983	36820615	36820615	1	133227230	133227230	133227230	1	1	130903575	0.982559	9923633665	4567785105	3580166101	1775682459	4567785105	0.821065	0.178935	0.560605	124.055	125.174	0.451127	0.451127	38.6992	0.011813	2.27589	0.981062	0.960866	0.93583	0.904654	0.865646	0.819848	0.55478		0	0	0	0	0	0	0	0
MBC_124-N	HiSeq2500	SureSelect All Exon V5	3095693983	36820615	36820615	1	75007406	75007406	75007406	1	1	73631847	0.981661	5582735495	2610688561	1938330062	1033716872	2610688561	0.814837	0.185163	0.573901	70.9029	71.6256	0.45797	0.45797	39.3165	0.013729	2.17047	0.97704	0.945065	0.892965	0.820176	0.73399	0.643268	0.241806		0	0	0	0	0	0	0	0
MBC_124-T1	HiSeq2500	SureSelect All Exon V5	3095693983	36820615	36820615	1	135602570	135602570	135602570	1	1	133080861	0.981404	10087124206	4666845447	3571974208	1848304551	4666845447	0.816766	0.183234	0.566446	126.745	127.87	0.452837	0.452837	38.8976	0.011364	2.36797	0.982655	0.963651	0.938467	0.905175	0.863171	0.815016	0.54564		0	0	0	0	0	0	0	0
MBC_125-N	HiSeq2500	SureSelect All Exon V5	3095693983	36820615	36820615	1	59385235	59385235	59385235	1	1	58257969	0.981018	4413206365	2073985531	1584080581	755140253	2073985531	0.828891	0.171109	0.566962	56.3267	56.9393	0.45953	0.45953	39.511	0.01497	2.18997	0.975131	0.933765	0.858099	0.753885	0.639683	0.526301	0.118038		0	0	0	0	0	0	0	0
MBC_125-T1	HiSeq2500	SureSelect All Exon V5	3095693983	36820615	36820615	1	134984573	134984573	134984573	1	1	132446641	0.981198	10034029551	4472640946	3379954259	2181434346	4472640946	0.782596	0.217404	0.569575	121.471	122.51	0.43598	0.43598	37.4762	0.010845	2.18768	0.983521	0.965448	0.942216	0.912185	0.873587	0.8279	0.563288		0	0	0	0	0	0	0	0
MBC_126-N	HiSeq2500	SureSelect All Exon V5	3095693983	36820615	36820615	1	105979487	105979487	105979487	1	1	103861027	0.980011	7867225279	3683661635	2751274423	1432289221	3683661635	0.817942	0.182058	0.572447	100.043	100.995	0.457345	0.457345	39.3663	0.012563	2.14882	0.979293	0.955941	0.92515	0.884773	0.833729	0.774649	0.457367		0	0	0	0	0	0	0	0
MBC_126-T1	HiSeq2500	SureSelect All Exon V5	3095693983	36820615	36820615	1	139828014	139828014	139828014	1	1	136713908	0.977729	10352594040	4653352006	3685306507	2013935527	4653352006	0.805466	0.194534	0.558046	126.379	127.47	0.437883	0.437883	37.7906	0.011183	2.31764	0.982485	0.962789	0.937721	0.905522	0.865448	0.819392	0.560435		0	0	0	0	0	0	0	0
MBC_127-N	HiSeq2500	SureSelect All Exon V5	3095693983	36820615	36820615	1	66381938	66381938	66381938	1	1	65028452	0.979611	4929750882	2180480033	1735026421	1014244428	2180480033	0.794261	0.205739	0.556883	59.219	59.8178	0.432204	0.432204	37.1873	0.013558	2.13635	0.97813	0.940611	0.871083	0.774316	0.666344	0.556641	0.138276		0	0	0	0	0	0	0	0
MBC_127-T1	HiSeq2500	SureSelect All Exon V5	3095693983	36820615	36820615	1	143360891	143360891	143360891	1	1	140728126	0.981635	10668972749	4787403317	3573143217	2308426215	4787403317	0.783632	0.216368	0.572618	130.02	131.121	0.439396	0.439396	37.7263	0.010725	2.26071	0.983352	0.964949	0.941877	0.91321	0.877018	0.834359	0.581719		0	0	0	0	0	0	0	0
MBC_128-N	HiSeq2500	SureSelect All Exon V5	3095693983	36820615	36820615	1	81534207	81534207	81534207	1	1	79900705	0.979965	6052829118	2817364469	2148970508	1086494141	2817364469	0.820498	0.179502	0.567292	76.516	77.2883	0.454663	0.454663	39.1338	0.013414	2.1469	0.977994	0.948538	0.902431	0.838262	0.760803	0.67765	0.28967		0	0	0	0	0	0	0	0
MBC_128-T1	HiSeq2500	SureSelect All Exon V5	3095693983	36820615	36820615	1	133174532	133174532	133174532	1	1	130638841	0.98096	9896217851	4404473547	3432394640	2059349664	4404473547	0.791905	0.208095	0.56202	119.62	120.637	0.43517	0.43517	37.419	0.010841	2.23403	0.983345	0.965039	0.940897	0.907984	0.86605	0.817642	0.543395		0	0	0	0	0	0	0	0
MBC_129-N	HiSeq2500	SureSelect All Exon V5	3095693983	36820615	36820615	1	75984429	75984429	75984429	1	1	74547803	0.981093	5647961654	2658153471	1987510354	1002297829	2658153471	0.822538	0.177462	0.572179	72.192	72.9187	0.460301	0.460301	39.569	0.013507	2.14467	0.97767	0.946465	0.896253	0.825702	0.740854	0.650504	0.252397		0	0	0	0	0	0	0	0
MBC_129-T1	HiSeq2500	SureSelect All Exon V5	3095693983	36820615	36820615	1	129260121	129260121	129260121	1	1	126709294	0.980266	9600002256	4534394137	3319175820	1746432299	4534394137	0.81808	0.18192	0.577367	123.148	124.217	0.461574	0.461574	39.7114	0.011322	2.21817	0.981935	0.962734	0.938237	0.907642	0.869289	0.823878	0.560474		0	0	0	0	0	0	0	0
MBC_12-N	HiSeq4000	SureSelect Clinical Research Exome	3095693983	40218220	40218220	1	108678236	108678236	108678236	1	1	106149149	0.976729	7946994657	3789857115	2958605627	1198531915	3789857115	0.849184	0.150816	0.561588	94.2323	95.1591	0.464964	0.464964	36.7075	0.012015	2.57187	0.925675	0.894839	0.866292	0.828579	0.781495	0.728314	0.431234		0	0	0	0	0	0	0	0
MBC_12-T1	HiSeq4000	SureSelect Clinical Research Exome	3095693983	40218220	40218220	1	118851137	118851137	118851137	1	1	116381713	0.979223	8712304276	3968814546	3385898188	1357591542	3968814546	0.844175	0.155825	0.539629	98.682	99.6841	0.445242	0.445242	35.0641	0.012414	2.769	0.927115	0.892671	0.861347	0.820955	0.771557	0.716401	0.43043		0	0	0	0	0	0	0	0
MBC_130-N	HiSeq2500	SureSelect All Exon V5	3095693983	36820615	36820615	1	72926527	72926527	72926527	1	1	71542952	0.981028	5419462194	2553167115	1941138421	925156658	2553167115	0.82929	0.17071	0.568089	69.3407	70.0312	0.46066	0.46066	39.6086	0.01347	2.18848	0.977818	0.945247	0.891829	0.816989	0.7275	0.633419	0.228172		0	0	0	0	0	0	0	0
MBC_130-T1	HiSeq2500	SureSelect All Exon V5	3095693983	36820615	36820615	1	143107617	143107617	143107617	1	1	140313849	0.980478	10627218778	4710344932	3588911639	2327962207	4710344932	0.780943	0.219057	0.567562	127.927	128.992	0.433088	0.433088	37.2649	0.010605	2.1863	0.983046	0.965392	0.943279	0.915119	0.879108	0.836516	0.585259		0	0	0	0	0	0	0	0
MBC_131-N	HiSeq2500	SureSelect All Exon V5	3095693983	36820615	36820615	1	73708582	73708582	73708582	1	1	72252472	0.980245	5468530362	2528703149	1971668965	968158248	2528703149	0.822958	0.177042	0.561888	68.6763	69.3948	0.451405	0.451405	38.8771	0.014275	2.23854	0.976005	0.940937	0.88501	0.807814	0.716572	0.62122	0.224075		0	0	0	0	0	0	0	0
MBC_131-T1	HiSeq2500	SureSelect All Exon V5	3095693983	36820615	36820615	1	141098917	141098917	141098917	1	1	138345652	0.980487	10477709375	4836077050	3475055505	2166576820	4836077050	0.79322	0.20678	0.581879	131.342	132.428	0.450979	0.450979	38.8055	0.010281	2.28324	0.98416	0.966579	0.943408	0.913804	0.876814	0.83399	0.586859		0	0	0	0	0	0	0	0
MBC_132-N	HiSeq2500	SureSelect All Exon V5	3095693983	36820615	36820615	1	76469842	76469842	76469842	1	1	74929775	0.97986	5670304930	2624860299	1894224520	1151220111	2624860299	0.796974	0.203026	0.580839	71.2878	72.0002	0.45165	0.45165	38.9195	0.013623	2.18182	0.977709	0.945633	0.892935	0.819866	0.734411	0.645086	0.24546		0	0	0	0	0	0	0	0
MBC_132-T1	HiSeq2500	SureSelect All Exon V5	3095693983	36820615	36820615	1	145755292	145755292	145755292	1	1	142829997	0.97993	10804320701	4882774008	3529346040	2392200653	4882774008	0.778589	0.221411	0.580445	132.61	133.733	0.440787	0.440787	37.9958	0.010739	2.26665	0.983732	0.966584	0.944321	0.915656	0.879281	0.836904	0.589435		0	0	0	0	0	0	0	0
MBC_133-N	HiSeq2500	SureSelect All Exon V5	3095693983	36820615	36820615	1	79666590	79666590	79666590	1	1	78115232	0.980527	5910214781	2789873217	2146280877	974060687	2789873217	0.83519	0.16481	0.565192	75.7693	76.5458	0.460781	0.460781	39.687	0.013859	2.18702	0.976518	0.94556	0.898636	0.834118	0.755017	0.669496	0.283662		0	0	0	0	0	0	0	0
MBC_133-T1	HiSeq2500	SureSelect All Exon V5	3095693983	36820615	36820615	1	124539878	124539878	124539878	1	1	122253549	0.981642	9251860365	4262826339	3210248976	1778785050	4262826339	0.807738	0.192262	0.570425	115.773	116.846	0.450376	0.450376	38.7379	0.012058	2.24704	0.980797	0.960002	0.933312	0.898877	0.854894	0.804179	0.522648		0	0	0	0	0	0	0	0
MBC_134-N	HiSeq2500	SureSelect All Exon V5	3095693983	36820615	36820615	1	84604785	84604785	84604785	1	1	83054072	0.981671	6297663651	3001780622	2246555551	1049327478	3001780622	0.833378	0.166622	0.571949	81.5245	82.3188	0.466843	0.466843	40.0743	0.012864	2.16628	0.977982	0.949603	0.907483	0.849731	0.778632	0.700434	0.328675		0	0	0	0	0	0	0	0
MBC_134-T1	HiSeq2500	SureSelect All Exon V5	3095693983	36820615	36820615	1	123336041	123336041	123336041	1	1	121146602	0.982248	9185670895	4183576652	3226199610	1775894633	4183576652	0.806667	0.193333	0.564602	113.62	114.606	0.446318	0.446318	38.2916	0.011419	2.38763	0.982058	0.960272	0.93018	0.889918	0.84008	0.783815	0.485055		0	0	0	0	0	0	0	0
MBC_135-N	HiSeq2500	SureSelect All Exon V5	3095693983	36820615	36820615	1	86714044	86714044	86714044	1	1	85084698	0.98121	6451461898	3027579135	2199914642	1223968121	3027579135	0.810281	0.189719	0.579165	82.2251	83.0052	0.459402	0.459402	39.4552	0.012669	2.18435	0.979625	0.952682	0.911706	0.854327	0.783909	0.706963	0.334145		0	0	0	0	0	0	0	0
MBC_135-T1	HiSeq2500	SureSelect All Exon V5	3095693983	36820615	36820615	1	123948276	123948276	123948276	1	1	121747006	0.98224	9231391220	4386702970	3333990968	1510697282	4386702970	0.836352	0.163648	0.568175	119.137	120.177	0.465676	0.465676	39.952	0.011341	2.22549	0.98206	0.963012	0.938607	0.906732	0.866329	0.818541	0.543804		0	0	0	0	0	0	0	0
MBC_136-N	HiSeq2500	SureSelect All Exon V5	3095693983	36820615	36820615	1	73236067	73236067	73236067	1	1	71773609	0.980031	5441211697	2410430724	1958161266	1072619707	2410430724	0.802871	0.197129	0.551764	65.4642	66.1128	0.433068	0.433068	37.2448	0.013387	2.13267	0.978528	0.944673	0.886529	0.803552	0.707993	0.608869	0.192705		0	0	0	0	0	0	0	0
MBC_136-T1	HiSeq2500	SureSelect All Exon V5	3095693983	36820615	36820615	1	138498658	138498658	138498658	1	1	135825262	0.980697	10297482691	4656816945	3367912340	2272753406	4656816945	0.77929	0.22071	0.580308	126.473	127.524	0.442415	0.442415	38.0211	0.010452	2.31862	0.984066	0.96615	0.941564	0.908498	0.866987	0.819949	0.559624		0	0	0	0	0	0	0	0
MBC_137-N	HiSeq2500	SureSelect All Exon V5	3095693983	36820615	36820615	1	80182856	80182856	80182856	1	1	78576351	0.979964	5957897447	2798144806	2062316825	1097435816	2798144806	0.815801	0.184199	0.575695	75.994	76.6886	0.459172	0.459172	39.4861	0.01222	2.13024	0.980533	0.952556	0.906694	0.842136	0.763773	0.67974	0.284092		0	0	0	0	0	0	0	0
MBC_137-T1	HiSeq2500	SureSelect All Exon V5	3095693983	36820615	36820615	1	145833996	145833996	145833996	1	1	143115702	0.98136	10849407307	4923925727	3573406121	2352075459	4923925727	0.783207	0.216793	0.579467	133.727	134.84	0.444262	0.444262	38.1568	0.010595	2.24733	0.983007	0.966251	0.945135	0.917583	0.882826	0.84185	0.599401		0	0	0	0	0	0	0	0
MBC_138-N	HiSeq2500	SureSelect All Exon V5	3095693983	36820615	36820615	1	70806530	70806530	70806530	1	1	69353870	0.979484	5253923145	2327509615	1846744272	1079669258	2327509615	0.794502	0.205498	0.557587	63.2121	63.855	0.432518	0.432518	37.2456	0.01385	2.2019	0.977601	0.941505	0.878886	0.791445	0.691706	0.589932	0.174697		0	0	0	0	0	0	0	0
MBC_138-T1	HiSeq2500	SureSelect All Exon V5	3095693983	36820615	36820615	1	142531294	142531294	142531294	1	1	139902818	0.981559	10599027062	4878026845	3814305681	1906694536	4878026845	0.820107	0.179893	0.561187	132.481	133.602	0.450319	0.450319	38.6941	0.010989	2.30348	0.98246	0.964671	0.942325	0.912912	0.875616	0.832487	0.582814		0	0	0	0	0	0	0	0
MBC_139-N	HiSeq2500	SureSelect All Exon V5	3095693983	36820615	36820615	1	80283384	80283384	80283384	1	1	78686892	0.980114	5953963084	2769346919	2020446638	1164169527	2769346919	0.804471	0.195529	0.578177	75.2119	75.9377	0.453877	0.453877	39.1055	0.012771	2.16965	0.978879	0.949301	0.901787	0.835046	0.755191	0.669997	0.277635		0	0	0	0	0	0	0	0
MBC_139-T1	HiSeq2500	SureSelect All Exon V5	3095693983	36820615	36820615	1	129416351	129416351	129416351	1	1	126811977	0.979876	9608004637	4057956956	3345862228	2204185453	4057956956	0.770589	0.229411	0.54809	110.209	111.152	0.412577	0.412577	35.5092	0.011132	2.2684	0.982341	0.961148	0.932505	0.893697	0.844963	0.789892	0.48946		0	0	0	0	0	0	0	0
MBC_13-N	HiSeq4000	SureSelect Clinical Research Exome	3095693983	40218220	40218220	1	106499178	106499178	106499178	1	1	104179408	0.978218	7798174349	3749865981	2965271767	1083036601	3749865981	0.861117	0.138883	0.55842	93.238	94.1447	0.46947	0.46947	37.0133	0.011777	2.47749	0.925025	0.895776	0.867444	0.829952	0.78256	0.728809	0.426491		0	0	0	0	0	0	0	0
MBC_13-T1	HiSeq4000	SureSelect Clinical Research Exome	3095693983	40218220	40218220	1	133277754	133277754	133277754	1	1	130620925	0.980065	9772765270	4596356525	3644521959	1531886786	4596356525	0.843249	0.156751	0.557751	114.285	115.37	0.459827	0.459827	36.2019	0.011576	2.8139	0.92763	0.895205	0.869283	0.837922	0.79936	0.754773	0.505351		0	0	0	0	0	0	0	0
MBC_140-N	HiSeq2500	SureSelect All Exon V5	3095693983	36820615	36820615	1	69818764	69818764	69818764	1	1	68484390	0.980888	5187855217	2384848896	1817760329	985245992	2384848896	0.810086	0.189914	0.567469	64.7694	65.4354	0.449444	0.449444	38.6492	0.013965	2.18118	0.977021	0.941505	0.880714	0.796435	0.698745	0.598344	0.189086		0	0	0	0	0	0	0	0
MBC_140-T1	HiSeq2500	SureSelect All Exon V5	3095693983	36820615	36820615	1	133064914	133064914	133064914	1	1	130471799	0.980512	9883766036	4428890969	3241215814	2213659253	4428890969	0.776031	0.223969	0.577422	120.283	121.353	0.437943	0.437943	37.6738	0.011549	2.37948	0.982059	0.960279	0.931446	0.895043	0.850695	0.79978	0.521824		0	0	0	0	0	0	0	0
MBC_141-N	HiSeq2500	SureSelect All Exon V5	3095693983	36820615	36820615	1	73179315	73179315	73179315	1	1	71651090	0.979117	5396548753	2550730706	1935643144	910174903	2550730706	0.831341	0.168659	0.568551	69.2745	69.9851	0.45863	0.45863	39.7389	0.013854	2.18703	0.977002	0.944043	0.890286	0.814867	0.72579	0.632037	0.227776		0	0	0	0	0	0	0	0
MBC_141-T1	HiSeq2500	SureSelect All Exon V5	3095693983	36820615	36820615	1	132944130	132944130	132944130	1	1	130254450	0.979768	9806349243	4435551823	3370888245	1999909175	4435551823	0.79606	0.20394	0.568191	120.464	121.513	0.439	0.439	38.0283	0.01116	2.43025	0.981917	0.961314	0.933318	0.896564	0.850504	0.79727	0.511702		0	0	0	0	0	0	0	0
MBC_142-N	HiSeq2500	SureSelect All Exon V5	3095693983	36820615	36820615	1	75385373	75385373	75385373	1	1	73876653	0.979987	5591063483	2579951114	2050125798	960986571	2579951114	0.828121	0.171879	0.557216	70.0681	70.784	0.450309	0.450309	38.7957	0.013863	2.14497	0.977325	0.945251	0.893502	0.819947	0.731698	0.638647	0.234328		0	0	0	0	0	0	0	0
MBC_142-T1	HiSeq2500	SureSelect All Exon V5	3095693983	36820615	36820615	1	140978587	140978587	140978587	1	1	138324710	0.981175	10468061932	4787127546	3575152074	2105782312	4787127546	0.798837	0.201163	0.572467	130.012	131.11	0.446795	0.446795	38.4482	0.01048	2.30018	0.98331	0.965869	0.943053	0.912918	0.874626	0.82954	0.570262		0	0	0	0	0	0	0	0
MBC_143-N	HiSeq2500	SureSelect All Exon V5	3095693983	36820615	36820615	1	68371565	68371565	68371565	1	1	67041152	0.980541	5082364225	2249917693	1873761615	958684917	2249917693	0.81137	0.18863	0.545609	61.1048	61.739	0.43299	0.43299	37.2193	0.014169	2.12893	0.977117	0.940126	0.875083	0.783875	0.679688	0.573146	0.155431		0	0	0	0	0	0	0	0
MBC_143-T1	HiSeq2500	SureSelect All Exon V5	3095693983	36820615	36820615	1	142598888	142598888	142598888	1	1	139702821	0.979691	10589433799	4661485422	3594157594	2333790783	4661485422	0.779611	0.220389	0.564642	126.6	127.689	0.430125	0.430125	37.01	0.010943	2.45556	0.982488	0.962965	0.936132	0.900904	0.857674	0.808633	0.540536		0	0	0	0	0	0	0	0
MBC_144-N	HiSeq2500	SureSelect All Exon V5	3095693983	36820615	36820615	1	57440375	57440375	57440375	1	1	56250853	0.979291	4262948541	1880742111	1447968389	934238041	1880742111	0.780847	0.219153	0.565006	51.0785	51.5833	0.430823	0.430823	37.0925	0.013317	2.1493	0.978686	0.933709	0.841838	0.723816	0.59798	0.473014	0.074502		0	0	0	0	0	0	0	0
MBC_144-T1	HiSeq2500	SureSelect All Exon V5	3095693983	36820615	36820615	1	146301856	146301856	146301856	1	1	143526954	0.981033	10878518366	4932920882	3868437994	2077159490	4932920882	0.809059	0.190941	0.560473	133.972	135.108	0.44365	0.44365	38.1243	0.010716	2.28997	0.983868	0.96641	0.944287	0.915869	0.880057	0.838022	0.590051		0	0	0	0	0	0	0	0
MBC_145-N	HiSeq2500	SureSelect All Exon V5	3095693983	36820615	36820615	1	76258547	76258547	76258547	1	1	74821461	0.981155	5673142845	2680560448	1961584596	1030997801	2680560448	0.818267	0.181733	0.57744	72.8005	73.5189	0.462513	0.462513	39.7255	0.0131	2.16232	0.978339	0.948317	0.898704	0.828521	0.745374	0.657652	0.257013		0	0	0	0	0	0	0	0
MBC_145-T1	HiSeq2500	SureSelect All Exon V5	3095693983	36820615	36820615	1	126520188	126520188	126520188	1	1	124054575	0.980512	9405704978	4375954535	3260901179	1768849264	4375954535	0.811939	0.188061	0.573005	118.845	119.885	0.455092	0.455092	39.1155	0.011132	2.17972	0.982947	0.964375	0.940172	0.908532	0.868693	0.821738	0.55152		0	0	0	0	0	0	0	0
MBC_146-N	HiSeq2500	SureSelect All Exon V5	3095693983	36820615	36820615	1	84527448	84527448	84527448	1	1	82810147	0.979684	6273084691	2795238167	2216538376	1261308148	2795238167	0.798933	0.201067	0.557734	75.915	76.6335	0.435118	0.435118	37.4632	0.012609	2.12871	0.979835	0.950754	0.905172	0.840691	0.762206	0.677856	0.283936		0	0	0	0	0	0	0	0
MBC_146-T1	HiSeq2500	SureSelect All Exon V5	3095693983	36820615	36820615	1	127086088	127086088	127086088	1	1	124903580	0.982827	9465475287	4378141513	3376116355	1711217419	4378141513	0.819215	0.180785	0.564611	118.905	119.995	0.453292	0.453292	38.8879	0.011942	2.26406	0.980986	0.96038	0.933857	0.90017	0.858048	0.809038	0.531442		0	0	0	0	0	0	0	0
MBC_147-N	HiSeq2500	SureSelect All Exon V5	3095693983	36820615	36820615	1	78574479	78574479	78574479	1	1	76933684	0.979118	5825949168	2709863351	1966954323	1149131494	2709863351	0.802756	0.197244	0.579425	73.5964	74.2949	0.453787	0.453787	39.1064	0.012646	2.18514	0.97972	0.949951	0.900749	0.831541	0.749832	0.662825	0.263825		0	0	0	0	0	0	0	0
MBC_147-T1	HiSeq2500	SureSelect All Exon V5	3095693983	36820615	36820615	1	141358557	141358557	141358557	1	1	138780348	0.981761	10514539240	4728248777	3553473317	2232817146	4728248777	0.787645	0.212355	0.570926	128.413	129.519	0.440113	0.440113	37.8074	0.011128	2.44375	0.982602	0.962187	0.935413	0.90126	0.859262	0.811485	0.548602		0	0	0	0	0	0	0	0
MBC_148-N	HiSeq2500	SureSelect All Exon V5	3095693983	36820615	36820615	1	81643090	81643090	81643090	1	1	80090922	0.980988	6067168474	2859687728	2174623542	1032857204	2859687728	0.829763	0.170237	0.56804	77.6654	78.4292	0.460878	0.460878	39.6278	0.013155	2.17859	0.977994	0.949365	0.905189	0.843093	0.766939	0.683844	0.297783		0	0	0	0	0	0	0	0
MBC_148-T1	HiSeq2500	SureSelect All Exon V5	3095693983	36820615	36820615	1	138651644	138651644	138651644	1	1	135747288	0.979053	10271659110	4491886963	3436324789	2343447358	4491886963	0.771853	0.228147	0.56657	121.994	123.014	0.426275	0.426275	36.7667	0.01066	2.36566	0.983137	0.963801	0.937333	0.90186	0.85798	0.807762	0.532582		0	0	0	0	0	0	0	0
MBC_149-N	HiSeq2500	SureSelect All Exon V5	3095693983	36820615	36820615	1	82058478	82058478	82058478	1	1	80520607	0.981259	6093931409	2861385125	2201538620	1031007664	2861385125	0.830814	0.169186	0.565165	77.7115	78.5102	0.458817	0.458817	39.4771	0.0139	2.18084	0.976581	0.945865	0.900322	0.838292	0.761854	0.678395	0.298286		0	0	0	0	0	0	0	0
MBC_149-T1	HiSeq2500	SureSelect All Exon V5	3095693983	36820615	36820615	1	127396115	127396115	127396115	1	1	124851252	0.980024	9447595010	4225945526	3150451322	2071198162	4225945526	0.78077	0.21923	0.572901	114.771	115.739	0.43647	0.43647	37.6071	0.010693	2.14332	0.983514	0.9652	0.940316	0.906597	0.863649	0.814817	0.538593		0	0	0	0	0	0	0	0
MBC_14-N	HiSeq4000	SureSelect Clinical Research Exome	3095693983	40218220	40218220	1	118603813	118603813	118603813	1	1	115990625	0.977967	8680278423	3991511008	3317949345	1370818070	3991511008	0.842077	0.157923	0.546075	99.2463	100.211	0.448722	0.448722	35.3948	0.011622	2.50528	0.928961	0.897966	0.871709	0.837917	0.795089	0.745245	0.463062		0	0	0	0	0	0	0	0
MBC_14-T1	HiSeq4000	SureSelect Clinical Research Exome	3095693983	40218220	40218220	1	122533448	122533448	122533448	1	1	119900726	0.978514	8970024832	4244478271	3337724217	1387822344	4244478271	0.845282	0.154718	0.559795	105.536	106.569	0.461858	0.461858	36.4222	0.011855	2.73255	0.926149	0.894024	0.866638	0.832538	0.790535	0.742049	0.471872		0	0	0	0	0	0	0	0
MBC_150-N	HiSeq2500	SureSelect All Exon V5	3095693983	36820615	36820615	1	64413082	64413082	64413082	1	1	63138430	0.980211	4786947729	2207132859	1749231734	830583136	2207132859	0.82649	0.17351	0.557869	59.9429	60.5767	0.450859	0.450859	38.7647	0.014373	2.16345	0.976182	0.938503	0.871825	0.777527	0.67099	0.562656	0.145364		0	0	0	0	0	0	0	0
MBC_150-T1	HiSeq2500	SureSelect All Exon V5	3095693983	36820615	36820615	1	125088656	125088656	125088656	1	1	122599551	0.980101	9292727435	4211086662	3067546965	2014093808	4211086662	0.783261	0.216739	0.578555	114.368	115.375	0.442958	0.442958	38.0994	0.011355	2.26226	0.982182	0.961433	0.933727	0.897779	0.852454	0.800179	0.514017		0	0	0	0	0	0	0	0
MBC_151-N	HiSeq2500	SureSelect All Exon V5	3095693983	36820615	36820615	1	66358579	66358579	66358579	1	1	64971489	0.979097	4923809491	2146269463	1679882297	1097657731	2146269463	0.777071	0.222929	0.560947	58.2899	58.8348	0.425573	0.425573	36.648	0.012479	2.17907	0.98034	0.94291	0.869416	0.770383	0.661998	0.550792	0.128527		0	0	0	0	0	0	0	0
MBC_151-T1	HiSeq2500	SureSelect All Exon V5	3095693983	36820615	36820615	1	125654929	125654929	125654929	1	1	123220788	0.980628	9340263309	4155022845	3407705157	1777535307	4155022845	0.809691	0.190309	0.549408	112.845	113.854	0.435091	0.435091	37.4008	0.011614	2.27708	0.981495	0.960059	0.932248	0.895827	0.850113	0.797172	0.50734		0	0	0	0	0	0	0	0
MBC_152-N	HiSeq2500	SureSelect All Exon V5	3095693983	36820615	36820615	1	80656548	80656548	80656548	1	1	78949689	0.978838	5979244316	2688961183	2056689541	1233593592	2688961183	0.793687	0.206313	0.566616	73.0287	73.7201	0.438663	0.438663	37.8099	0.012581	2.16824	0.979288	0.949195	0.899982	0.830543	0.747582	0.659652	0.259626		0	0	0	0	0	0	0	0
MBC_152-T1	HiSeq2500	SureSelect All Exon V5	3095693983	36820615	36820615	1	139886443	139886443	139886443	1	1	136992003	0.979309	10373431895	4555499873	3408536652	2409395370	4555499873	0.767734	0.232266	0.572009	123.721	124.783	0.428496	0.428496	36.9216	0.010869	2.3108	0.983312	0.964393	0.938946	0.905376	0.863521	0.815544	0.543588		0	0	0	0	0	0	0	0
MBC_153-N	HiSeq2500	SureSelect All Exon V5	3095693983	36820615	36820615	1	70300361	70300361	70300361	1	1	68802740	0.978697	5209978557	2252547916	1832919568	1124511073	2252547916	0.784162	0.215838	0.551356	61.1763	61.801	0.421602	0.421602	36.3501	0.013817	2.20718	0.977354	0.939525	0.87318	0.780309	0.67544	0.569031	0.158456		0	0	0	0	0	0	0	0
MBC_153-T1	HiSeq2500	SureSelect All Exon V5	3095693983	36820615	36820615	1	148569491	148569491	148569491	1	1	145214236	0.977416	10992518818	4931043546	3483090844	2578384428	4931043546	0.765442	0.234558	0.586043	133.921	135.005	0.436712	0.436712	37.7145	0.010119	2.17751	0.984559	0.968356	0.947601	0.92125	0.887751	0.848318	0.613731		0	0	0	0	0	0	0	0
MBC_154-N	HiSeq2500	SureSelect All Exon V5	3095693983	36820615	36820615	1	76671902	76671902	76671902	1	1	75093803	0.979418	5692405846	2583752977	1969649701	1139003168	2583752977	0.799908	0.200092	0.567433	70.1714	70.853	0.443406	0.443406	38.1612	0.012873	2.14706	0.979527	0.94842	0.896059	0.822107	0.734264	0.641797	0.234119		0	0	0	0	0	0	0	0
MBC_154-T1	HiSeq2500	SureSelect All Exon V5	3095693983	36820615	36820615	1	136775054	136775054	136775054	1	1	133913154	0.979076	10150852112	4561375448	3339233028	2250243636	4561375448	0.77832	0.22168	0.577345	123.881	124.943	0.438809	0.438809	37.7799	0.010836	2.40275	0.983274	0.963934	0.936304	0.899615	0.854524	0.804009	0.528848		0	0	0	0	0	0	0	0
MBC_155-N	HiSeq2500	SureSelect All Exon V5	3095693983	36820615	36820615	1	75061029	75061029	75061029	1	1	73681502	0.981621	5586580602	2623872003	1935340258	1027368341	2623872003	0.816101	0.183899	0.57551	71.2609	71.9684	0.459954	0.459954	39.4879	0.013294	2.18086	0.978502	0.946956	0.895871	0.823985	0.738165	0.646974	0.24379		0	0	0	0	0	0	0	0
MBC_155-T1	HiSeq2500	SureSelect All Exon V5	3095693983	36820615	36820615	1	124223784	124223784	124223784	1	1	122044017	0.982453	9253533757	4296345307	3204578382	1752610068	4296345307	0.810601	0.189399	0.572775	116.683	117.705	0.455073	0.455073	39.0354	0.01122	2.22085	0.982822	0.962961	0.93683	0.902904	0.860046	0.810119	0.528581		0	0	0	0	0	0	0	0
MBC_156-N	HiSeq2500	SureSelect All Exon V5	3095693983	36820615	36820615	1	87096748	87096748	87096748	1	1	85239595	0.978677	6417047899	2958156801	2261595781	1197295317	2958156801	0.81342	0.18658	0.566724	80.3397	81.1177	0.446895	0.446895	38.7572	0.012905	2.13468	0.978957	0.951094	0.909267	0.850371	0.777828	0.698618	0.320215		0	0	0	0	0	0	0	0
MBC_156-T1	HiSeq2500	SureSelect All Exon V5	3095693983	36820615	36820615	1	143349465	143349465	143349465	1	1	140586144	0.980723	10638321640	4781145406	3613142551	2244033683	4781145406	0.789061	0.210939	0.569571	129.85	130.959	0.438856	0.438856	37.7856	0.010994	2.21965	0.983033	0.964811	0.942358	0.914399	0.879216	0.837619	0.591		0	0	0	0	0	0	0	0
MBC_157-N	HiSeq2500	SureSelect All Exon V5	3095693983	36820615	36820615	1	76949360	76949360	76949360	1	1	75498671	0.981147	5712778597	2651467559	2044776465	1016534573	2651467559	0.82206	0.17794	0.564593	72.0104	72.7535	0.453386	0.453386	39.0217	0.013817	2.20465	0.976867	0.94497	0.894933	0.824337	0.739631	0.649582	0.251287		0	0	0	0	0	0	0	0
MBC_157-T1	HiSeq2500	SureSelect All Exon V5	3095693983	36820615	36820615	1	138864560	138864560	138864560	1	1	135952632	0.97903	10229353388	4709942362	3404771074	2114639952	4709942362	0.793277	0.206723	0.58042	127.916	128.994	0.446283	0.446283	38.711	0.010674	2.1499	0.983549	0.966213	0.944511	0.91699	0.882215	0.840804	0.592316		0	0	0	0	0	0	0	0
MBC_158-N	HiSeq2500	SureSelect All Exon V5	3095693983	36820615	36820615	1	65609745	65609745	65609745	1	1	64275475	0.979664	4872969758	2208843765	1761701713	902424280	2208843765	0.81481	0.18519	0.556307	59.9893	60.6472	0.442979	0.442979	38.1099	0.014891	2.33258	0.975196	0.934397	0.858828	0.758505	0.649955	0.543686	0.154624		0	0	0	0	0	0	0	0
MBC_158-T1	HiSeq2500	SureSelect All Exon V5	3095693983	36820615	36820615	1	143365584	143365584	143365584	1	1	140497526	0.979995	10649510343	4774133054	3564599295	2310777994	4774133054	0.783016	0.216984	0.572525	129.659	130.76	0.438163	0.438163	37.6905	0.010674	2.21627	0.983692	0.96671	0.944874	0.916285	0.879777	0.836796	0.585295		0	0	0	0	0	0	0	0
MBC_159-N	HiSeq2500	SureSelect All Exon V5	3095693983	36820615	36820615	1	69813438	69813438	69813438	1	1	68392760	0.97965	5181227842	2322719438	1827259348	1031249056	2322719438	0.800964	0.199036	0.559694	63.082	63.7177	0.437768	0.437768	37.6904	0.013544	2.12392	0.978074	0.942727	0.880388	0.79314	0.693109	0.590252	0.172594		0	0	0	0	0	0	0	0
MBC_159-T1	HiSeq2500	SureSelect All Exon V5	3095693983	36820615	36820615	1	130136502	130136502	130136502	1	1	127848521	0.982419	9687694132	4378692516	3439982016	1869019600	4378692516	0.807073	0.192927	0.56003	118.92	119.976	0.442723	0.442723	38.0006	0.011521	2.2637	0.982271	0.961569	0.935166	0.901526	0.859201	0.809522	0.531077		0	0	0	0	0	0	0	0
MBC_15-N	HiSeq4000	SureSelect Clinical Research Exome	3095693983	40218220	40218220	1	108356057	108356057	108356057	1	1	105934407	0.977651	7929191160	3807242705	2939039736	1182908719	3807242705	0.850816	0.149184	0.564347	94.6646	95.5843	0.468485	0.468485	36.9587	0.01181	2.51538	0.925532	0.895531	0.867617	0.830932	0.78488	0.732557	0.436228		0	0	0	0	0	0	0	0
MBC_15-T1	HiSeq4000	SureSelect Clinical Research Exome	3095693983	40218220	40218220	1	133497916	133497916	133497916	1	1	130676394	0.978865	9776948902	4460868365	3669998076	1646082461	4460868365	0.831636	0.168364	0.548634	110.917	111.982	0.445537	0.445537	35.1197	0.011974	2.87133	0.929406	0.894995	0.866774	0.831579	0.788547	0.739592	0.472762		0	0	0	0	0	0	0	0
MBC_160-N	HiSeq2500	SureSelect All Exon V5	3095693983	36820615	36820615	1	76373428	76373428	76373428	1	1	74737350	0.978578	5656880262	2637504353	1971144059	1048231850	2637504353	0.814698	0.185302	0.572295	71.6312	72.3561	0.454399	0.454399	39.1997	0.013442	2.19261	0.977674	0.94657	0.895923	0.824273	0.739255	0.649308	0.247114		0	0	0	0	0	0	0	0
MBC_160-T1	HiSeq2500	SureSelect All Exon V5	3095693983	36820615	36820615	1	120900762	120900762	120900762	1	1	118422135	0.979499	8967032910	4051166679	3021681177	1894185054	4051166679	0.788761	0.211239	0.572777	110.024	111.006	0.440897	0.440897	37.9838	0.01147	2.17658	0.981697	0.961256	0.934655	0.8998	0.855214	0.802858	0.50928		0	0	0	0	0	0	0	0
MBC_161-N	HiSeq2500	SureSelect All Exon V5	3095693983	36820615	36820615	1	61208919	61208919	61208919	1	1	59968917	0.979741	4544741744	1996868780	1554812332	993060632	1996868780	0.781492	0.218508	0.562232	54.2324	54.7624	0.429261	0.429261	36.9409	0.012896	2.1905	0.979535	0.93822	0.855163	0.745721	0.627972	0.509275	0.096536		0	0	0	0	0	0	0	0
MBC_161-T1	HiSeq2500	SureSelect All Exon V5	3095693983	36820615	36820615	1	135227228	135227228	135227228	1	1	132699722	0.981309	10059352274	4634774078	3490942441	1933635755	4634774078	0.807777	0.192223	0.570383	125.874	126.975	0.450973	0.450973	38.737	0.011109	2.2674	0.98286	0.964096	0.940583	0.909886	0.871346	0.8266	0.569085		0	0	0	0	0	0	0	0
MBC_162-N	HiSeq2500	SureSelect All Exon V5	3095693983	36820615	36820615	1	69197709	69197709	69197709	1	1	67845673	0.980461	5129346738	2342147905	1751612241	1035586592	2342147905	0.798106	0.201894	0.572126	63.6097	64.2584	0.445358	0.445358	38.3901	0.013854	2.21581	0.976978	0.940722	0.878555	0.79106	0.690851	0.588812	0.179334		0	0	0	0	0	0	0	0
MBC_162-T1	HiSeq2500	SureSelect All Exon V5	3095693983	36820615	36820615	1	164733013	164733013	164733013	1	1	161666937	0.981388	12249635852	5501063361	4368335124	2380237367	5501063361	0.805689	0.194311	0.557386	149.402	150.676	0.439392	0.439392	37.7564	0.010744	2.24889	0.982807	0.966413	0.947486	0.9247	0.896322	0.862403	0.647905		0	0	0	0	0	0	0	0
MBC_163-N	HiSeq2500	SureSelect All Exon V5	3095693983	36820615	36820615	1	77948436	77948436	77948436	1	1	76274541	0.978526	5778457948	2515283243	2027959604	1235215101	2515283243	0.786238	0.213762	0.553632	68.3118	68.9471	0.424586	0.424586	36.5967	0.012179	2.1546	0.98043	0.949118	0.894139	0.815906	0.725564	0.630827	0.21686		0	0	0	0	0	0	0	0
MBC_163-T1	HiSeq2500	SureSelect All Exon V5	3095693983	36820615	36820615	1	164560297	164560297	164560297	1	1	161405937	0.980832	12227458795	5413718653	4173274457	2640465685	5413718653	0.784054	0.215946	0.564694	147.03	148.26	0.43287	0.43287	37.2243	0.010526	2.1487	0.984036	0.968234	0.949796	0.927759	0.900654	0.868346	0.657539		0	0	0	0	0	0	0	0
MBC_164-N	HiSeq2500	SureSelect All Exon V5	3095693983	36820615	36820615	1	76974895	76974895	76974895	1	1	75449899	0.980188	5712648329	2667572274	1959192330	1085883725	2667572274	0.809916	0.190084	0.576552	72.4478	73.1467	0.455988	0.455988	39.2596	0.013058	2.15137	0.978492	0.947462	0.897192	0.826435	0.742527	0.653278	0.254459		0	0	0	0	0	0	0	0
MBC_164-T1	HiSeq2500	SureSelect All Exon V5	3095693983	36820615	36820615	1	143019310	143019310	143019310	1	1	140142425	0.979885	10609873012	4796700346	3527837444	2285335222	4796700346	0.784603	0.215397	0.576212	130.272	131.38	0.4413	0.4413	38.0101	0.010734	2.18966	0.982525	0.965327	0.943961	0.916999	0.882277	0.841195	0.595702		0	0	0	0	0	0	0	0
MBC_165-N	HiSeq2500	SureSelect All Exon V5	3095693983	36820615	36820615	1	73349135	73349135	73349135	1	1	71924921	0.980583	5445700109	2489144257	1990535244	966020608	2489144257	0.822609	0.177391	0.555652	67.6019	68.2928	0.446521	0.446521	38.4294	0.013789	2.13415	0.977572	0.944119	0.888558	0.810302	0.717337	0.620515	0.212663		0	0	0	0	0	0	0	0
MBC_165-T1	HiSeq2500	SureSelect All Exon V5	3095693983	36820615	36820615	1	142496696	142496696	142496696	1	1	139897900	0.981762	10592623615	4843860641	3697093963	2051669011	4843860641	0.806312	0.193688	0.567133	131.553	132.703	0.447274	0.447274	38.4463	0.011123	2.28798	0.981927	0.963205	0.940149	0.911261	0.875661	0.833687	0.585274		0	0	0	0	0	0	0	0
MBC_166-N	HiSeq2500	SureSelect All Exon V5	3095693983	36820615	36820615	1	75589336	75589336	75589336	1	1	74247743	0.982252	5624754372	2766100462	2058533326	800120584	2766100462	0.85775	0.14225	0.573329	75.1237	75.91	0.481497	0.481497	41.3458	0.01409	2.16886	0.975761	0.945313	0.898033	0.832084	0.752996	0.668365	0.278077		0	0	0	0	0	0	0	0
MBC_166-T1	HiSeq2500	SureSelect All Exon V5	3095693983	36820615	36820615	1	145714480	145714480	145714480	1	1	142812709	0.980086	10814786035	4884623976	3591019290	2339142769	4884623976	0.783709	0.216291	0.576313	132.66	133.736	0.441077	0.441077	37.9735	0.010082	2.15704	0.984163	0.968377	0.948385	0.922163	0.888793	0.849516	0.615192		0	0	0	0	0	0	0	0
MBC_167-N	HiSeq2500	SureSelect All Exon V5	3095693983	36820615	36820615	1	79497332	79497332	79497332	1	1	77824808	0.978961	5891998015	2547690305	2072660264	1271647446	2547690305	0.784174	0.215826	0.551406	69.192	69.8652	0.421678	0.421678	36.3539	0.013188	2.18329	0.978484	0.945172	0.89093	0.815124	0.724832	0.630351	0.227232		0	0	0	0	0	0	0	0
MBC_167-T1	HiSeq2500	SureSelect All Exon V5	3095693983	36820615	36820615	1	126875524	126875524	126875524	1	1	124322698	0.979879	9412312835	4212307870	3099609670	2100395295	4212307870	0.776846	0.223154	0.576088	114.401	115.37	0.436846	0.436846	37.6262	0.010707	2.21865	0.983026	0.963166	0.936578	0.901437	0.856914	0.805007	0.51658		0	0	0	0	0	0	0	0
MBC_168-N	HiSeq2500	SureSelect All Exon V5	3095693983	36820615	36820615	1	57433193	57433193	57433193	1	1	56153661	0.977721	4252337209	1890783530	1450950312	910603367	1890783530	0.785858	0.214142	0.565809	51.3512	51.8655	0.433177	0.433177	37.3836	0.013479	2.16106	0.977896	0.933125	0.842716	0.725908	0.600921	0.477281	0.076116		0	0	0	0	0	0	0	0
MBC_168-T1	HiSeq2500	SureSelect All Exon V5	3095693983	36820615	36820615	1	103150898	103150898	103150898	1	1	101102928	0.980146	7571525228	3373344826	2520660754	1677519648	3373344826	0.778444	0.221556	0.572335	91.6157	92.4132	0.43604	0.43604	37.458	0.011271	2.25398	0.981943	0.957793	0.920047	0.867904	0.80404	0.734266	0.383165		0	0	0	0	0	0	0	0
MBC_169-N	HiSeq2500	SureSelect All Exon V5	3095693983	36820615	36820615	1	71328661	71328661	71328661	1	1	69992085	0.981262	5305968211	2511483923	1878138399	916345889	2511483923	0.827299	0.172701	0.572141	68.2086	68.8816	0.46329	0.46329	39.7954	0.013276	2.15255	0.977568	0.94465	0.889689	0.812707	0.72219	0.6274	0.218403		0	0	0	0	0	0	0	0
MBC_169-T1	HiSeq2500	SureSelect All Exon V5	3095693983	36820615	36820615	1	137377667	137377667	137377667	1	1	134708011	0.980567	10212656211	4575949163	3608526075	2028180973	4575949163	0.801405	0.198595	0.559101	124.277	125.371	0.43828	0.43828	37.6712	0.011429	2.36548	0.982028	0.961643	0.935548	0.902019	0.860488	0.813075	0.546279		0	0	0	0	0	0	0	0
MBC_16-N	HiSeq4000	SureSelect Clinical Research Exome	3095693983	40218220	40218220	1	111365620	111365620	111365620	1	1	108865514	0.97755	8148180381	3832361738	2996970663	1318847980	3832361738	0.838142	0.161858	0.561162	95.2892	96.2297	0.458832	0.458832	36.2027	0.011663	2.53236	0.92699	0.895626	0.867404	0.830874	0.784935	0.732432	0.438507		0	0	0	0	0	0	0	0
MBC_16-T1	HiSeq4000	SureSelect Clinical Research Exome	3095693983	40218220	40218220	1	136245635	136245635	136245635	1	1	133574216	0.980393	9995376382	4580353200	3874221679	1540801503	4580353200	0.845849	0.154151	0.54176	113.888	115.031	0.448245	0.448245	35.2724	0.01218	2.94951	0.926361	0.893092	0.864762	0.831074	0.790269	0.743607	0.489202		0	0	0	0	0	0	0	0
MBC_170-N	HiSeq2500	SureSelect All Exon V5	3095693983	36820615	36820615	1	75656657	75656657	75656657	1	1	74042055	0.978659	5606468786	2545915271	1949172608	1111380907	2545915271	0.801768	0.198232	0.566377	69.1437	69.8304	0.442775	0.442775	38.1787	0.013345	2.1822	0.977995	0.945713	0.891847	0.816655	0.727642	0.633626	0.226471		0	0	0	0	0	0	0	0
MBC_170-T1	HiSeq2500	SureSelect All Exon V5	3095693983	36820615	36820615	1	122187891	122187891	122187891	1	1	119888969	0.981185	9081128391	4166388660	3178378966	1736360765	4166388660	0.808795	0.191205	0.567259	113.154	114.205	0.448661	0.448661	38.5733	0.011961	2.33072	0.98046	0.958945	0.930031	0.891434	0.843558	0.788684	0.49525		0	0	0	0	0	0	0	0
MBC_171-N	HiSeq2500	SureSelect All Exon V5	3095693983	36820615	36820615	1	82427223	82427223	82427223	1	1	80913812	0.981639	6134450378	2932467720	2158749910	1043232748	2932467720	0.829939	0.170061	0.575986	79.642	80.4399	0.468111	0.468111	40.1906	0.013433	2.17405	0.977468	0.948337	0.90418	0.843757	0.769868	0.68962	0.313846		0	0	0	0	0	0	0	0
MBC_171-T1	HiSeq2500	SureSelect All Exon V5	3095693983	36820615	36820615	1	138254484	138254484	138254484	1	1	135552783	0.980458	10275383537	4567912001	3391420374	2316051162	4567912001	0.774602	0.225398	0.573906	124.059	125.112	0.434735	0.434735	37.3755	0.01073	2.15711	0.983161	0.965215	0.942666	0.914085	0.877792	0.83457	0.577572		0	0	0	0	0	0	0	0
MBC_172-N	HiSeq2500	SureSelect All Exon V5	3095693983	36820615	36820615	1	72570775	72570775	72570775	1	1	71209705	0.981245	5399330936	2567576540	1845512335	986242061	2567576540	0.81734	0.18266	0.581809	69.732	70.4093	0.46553	0.46553	39.9807	0.013021	2.20029	0.977596	0.945294	0.891365	0.81654	0.728493	0.635996	0.231375		0	0	0	0	0	0	0	0
MBC_172-T1	HiSeq2500	SureSelect All Exon V5	3095693983	36820615	36820615	1	111713089	111713089	111713089	1	1	109594722	0.981037	8308723030	3802092184	2913976549	1592654297	3802092184	0.808315	0.191685	0.566119	103.26	104.164	0.447822	0.447822	38.4729	0.011406	2.21626	0.982277	0.960564	0.929952	0.888974	0.837057	0.777933	0.463959		0	0	0	0	0	0	0	0
MBC_173-N	HiSeq2500	SureSelect All Exon V5	3095693983	36820615	36820615	1	70378879	70378879	70378879	1	1	69040650	0.980985	5229341771	2458944738	1824107979	946289054	2458944738	0.819042	0.180958	0.57411	66.7817	67.4587	0.459719	0.459719	39.5338	0.013669	2.17609	0.97746	0.943231	0.885466	0.804813	0.711083	0.61398	0.206674		0	0	0	0	0	0	0	0
MBC_173-T1	HiSeq2500	SureSelect All Exon V5	3095693983	36820615	36820615	1	155786766	155786766	155786766	1	1	152847812	0.981135	11577308762	5187495043	3899733245	2490080474	5187495043	0.784917	0.215083	0.570856	140.886	142.07	0.438141	0.438141	37.6719	0.010688	2.15258	0.982957	0.965992	0.946282	0.922954	0.89385	0.859038	0.636101		0	0	0	0	0	0	0	0
MBC_174-N	HiSeq2500	SureSelect All Exon V5	3095693983	36820615	36820615	1	93886494	93886494	93886494	1	1	92125087	0.981239	6984961387	3266277716	2428793939	1289889732	3266277716	0.815333	0.184667	0.573527	88.7079	89.5575	0.457758	0.457758	39.3148	0.012581	2.18433	0.979593	0.954581	0.91861	0.86781	0.805009	0.735677	0.383019		0	0	0	0	0	0	0	0
MBC_174-T1	HiSeq2500	SureSelect All Exon V5	3095693983	36820615	36820615	1	129818610	129818610	129818610	1	1	127265785	0.980335	9646816775	4413605647	3395768402	1837442726	4413605647	0.809529	0.190471	0.565168	119.868	120.911	0.447345	0.447345	38.466	0.011253	2.15913	0.982833	0.963907	0.94009	0.909679	0.871242	0.82529	0.557412		0	0	0	0	0	0	0	0
MBC_175-N	HiSeq2500	SureSelect All Exon V5	3095693983	36820615	36820615	1	70925165	70925165	70925165	1	1	69614478	0.98152	5277037161	2372635143	1902878205	1001523813	2372635143	0.810211	0.189789	0.554936	64.4377	65.1211	0.440167	0.440167	37.8014	0.014549	2.1707	0.975924	0.939595	0.880282	0.79663	0.698284	0.597697	0.186506		0	0	0	0	0	0	0	0
MBC_175-T1	HiSeq2500	SureSelect All Exon V5	3095693983	36820615	36820615	1	134814022	134814022	134814022	1	1	132415353	0.982208	10038644504	4468285330	3415596755	2154762419	4468285330	0.785353	0.214647	0.566762	121.353	122.414	0.436106	0.436106	37.4225	0.011105	2.3097	0.982446	0.96325	0.937356	0.903265	0.860962	0.812385	0.540129		0	0	0	0	0	0	0	0
MBC_176-N	HiSeq2500	SureSelect All Exon V5	3095693983	36820615	36820615	1	70470628	70470628	70470628	1	1	69066512	0.980075	5236277864	2468610246	1858821845	908845773	2468610246	0.826433	0.173567	0.570456	67.0442	67.7221	0.460926	0.460926	39.6366	0.013734	2.18458	0.97721	0.944202	0.887838	0.808754	0.716649	0.620352	0.207212		0	0	0	0	0	0	0	0
MBC_176-T1	HiSeq2500	SureSelect All Exon V5	3095693983	36820615	36820615	1	156004635	156004635	156004635	1	1	152574467	0.978012	11562223001	5174613045	3779593582	2608016374	5174613045	0.774436	0.225564	0.577897	140.536	141.767	0.436442	0.436442	37.6273	0.011262	2.53155	0.981719	0.962302	0.937318	0.905789	0.867894	0.824506	0.584045		0	0	0	0	0	0	0	0
MBC_177-N	HiSeq2500	SureSelect All Exon V5	3095693983	36820615	36820615	1	77622564	77622564	77622564	1	1	76128941	0.980758	5757463063	2694660522	1953134774	1109667767	2694660522	0.807264	0.192736	0.579772	73.1835	73.9209	0.456775	0.456775	39.3496	0.013336	2.17414	0.977327	0.945701	0.895683	0.826363	0.743678	0.655117	0.261757		0	0	0	0	0	0	0	0
MBC_177-T1	HiSeq2500	SureSelect All Exon V5	3095693983	36820615	36820615	1	131007756	131007756	131007756	1	1	128651272	0.982013	9744088278	4412448596	3240097305	2091542377	4412448596	0.785353	0.214647	0.576599	119.836	120.885	0.443169	0.443169	38.072	0.011211	2.41769	0.982595	0.962277	0.933787	0.895835	0.848578	0.795179	0.510446		0	0	0	0	0	0	0	0
MBC_178-N	HiSeq2500	SureSelect All Exon V5	3095693983	36820615	36820615	1	79490040	79490040	79490040	1	1	77997185	0.98122	5912031704	2686688628	2112424107	1112918969	2686688628	0.811754	0.188246	0.55983	72.967	73.7045	0.444724	0.444724	38.2074	0.013475	2.23347	0.977087	0.94462	0.894253	0.824206	0.739719	0.650107	0.259942		0	0	0	0	0	0	0	0
MBC_178-T1	HiSeq2500	SureSelect All Exon V5	3095693983	36820615	36820615	1	148548192	148548192	148548192	1	1	145974483	0.982674	11068175774	4844122203	4036549431	2187504140	4844122203	0.802361	0.197639	0.545468	131.56	132.738	0.429076	0.429076	36.7965	0.011748	2.37032	0.980765	0.959539	0.934136	0.903726	0.866804	0.823333	0.571419		0	0	0	0	0	0	0	0
MBC_179-N	HiSeq2500	SureSelect All Exon V5	3095693983	36820615	36820615	1	73530023	73530023	73530023	1	1	71894681	0.97776	5442403623	2423252080	1854583213	1164568330	2423252080	0.786019	0.213981	0.566467	65.8124	66.4825	0.433631	0.433631	37.4347	0.013752	2.1446	0.977709	0.942621	0.883461	0.801463	0.705613	0.606436	0.19847		0	0	0	0	0	0	0	0
MBC_179-T1	HiSeq2500	SureSelect All Exon V5	3095693983	36820615	36820615	1	139533988	139533988	139533988	1	1	136350065	0.977182	10320980297	4640297810	3351374138	2329308349	4640297810	0.774313	0.225687	0.580642	126.024	127.087	0.437575	0.437575	37.8	0.010808	2.19116	0.982561	0.964505	0.941915	0.913498	0.877667	0.83497	0.580052		0	0	0	0	0	0	0	0
MBC_17-N	HiSeq4000	SureSelect Clinical Research Exome	3095693983	40218220	40218220	1	102701886	102701886	102701886	1	1	100500765	0.978568	7522500970	3489761474	2853151207	1179588289	3489761474	0.843192	0.156808	0.550183	86.7707	87.6268	0.45306	0.45306	35.7083	0.012011	2.50362	0.926194	0.893947	0.862154	0.819508	0.765745	0.70566	0.382891		0	0	0	0	0	0	0	0
MBC_17-T1	HiSeq4000	SureSelect Clinical Research Exome	3095693983	40218220	40218220	1	126548099	126548099	126548099	1	1	124133705	0.980921	9288704339	4403948194	3524918606	1359837539	4403948194	0.853603	0.146397	0.555432	109.501	110.594	0.464008	0.464008	36.4941	0.012226	2.83574	0.925718	0.893293	0.866115	0.832706	0.791737	0.744969	0.480771		0	0	0	0	0	0	0	0
MBC_180-N	HiSeq2500	SureSelect All Exon V5	3095693983	36820615	36820615	1	79973662	79973662	79973662	1	1	78475358	0.981265	5949384974	2827140924	2028094280	1094149770	2827140924	0.81609	0.18391	0.582287	76.7815	77.5164	0.465143	0.465143	39.9524	0.012803	2.15324	0.979068	0.950321	0.904754	0.840368	0.763365	0.680822	0.291491		0	0	0	0	0	0	0	0
MBC_180-T1	HiSeq2500	SureSelect All Exon V5	3095693983	36820615	36820615	1	149904773	149904773	149904773	1	1	146981458	0.980499	11140522187	5146201347	3787176254	2207144586	5146201347	0.801881	0.198119	0.576064	139.764	140.931	0.451708	0.451708	38.8372	0.010512	2.237	0.984044	0.967373	0.946543	0.920459	0.887969	0.849764	0.618313		0	0	0	0	0	0	0	0
MBC_181-N	HiSeq2500	SureSelect All Exon V5	3095693983	36820615	36820615	1	84878058	84878058	84878058	1	1	83133342	0.979444	6300983682	2824244169	2185225229	1291514284	2824244169	0.79503	0.20497	0.563781	76.7028	77.4594	0.437818	0.437818	37.6843	0.013211	2.15165	0.978954	0.949305	0.903279	0.839718	0.762137	0.678331	0.291135		0	0	0	0	0	0	0	0
MBC_181-T1	HiSeq2500	SureSelect All Exon V5	3095693983	36820615	36820615	1	149540465	149540465	149540465	1	1	146702941	0.981025	11119812003	4974816008	3694824114	2450171881	4974816008	0.779657	0.220343	0.57382	135.11	136.256	0.437728	0.437728	37.6137	0.010582	2.2337	0.983256	0.966241	0.945205	0.918458	0.884413	0.8442	0.605016		0	0	0	0	0	0	0	0
MBC_182-N	HiSeq4000	SureSelect Clinical Research Exome	3095693983	40218220	40218220	1	119713004	119713004	119713004	1	1	116982521	0.977191	8748732577	4373676281	3201831459	1173224837	4373676281	0.865898	0.134102	0.577344	108.749	109.775	0.487129	0.487129	38.4801	0.011494	2.61369	0.925492	0.89728	0.873029	0.842651	0.804638	0.760438	0.505243		0	0	0	0	0	0	0	0
MBC_182-T2	HiSeq4000	SureSelect Clinical Research Exome	3095693983	40218220	40218220	1	152084069	152084069	152084069	1	1	147935589	0.972722	11063772572	4619173961	3391773343	3052825268	4619173961	0.72407	0.27593	0.576608	114.853	115.905	0.404967	0.404967	32.1363	0.011173	2.63421	0.939323	0.898914	0.875167	0.845753	0.809194	0.766984	0.522328		0	0	0	0	0	0	0	0
MBC_183-N	HiSeq4000	SureSelect Clinical Research Exome	3095693983	40218220	40218220	1	141459264	141459264	141459264	1	1	138088406	0.976171	10328276264	4965365365	3769622936	1593287963	4965365365	0.845735	0.154265	0.568446	123.461	124.596	0.468014	0.468014	37.0048	0.011008	2.54277	0.930414	0.901137	0.880507	0.855984	0.825508	0.789261	0.568235		0	0	0	0	0	0	0	0
MBC_183-T1	HiSeq4000	SureSelect Clinical Research Exome	3095693983	40218220	40218220	1	124421689	124421689	124421689	1	1	121372554	0.975494	9067317220	4090890534	3555456779	1420969907	4090890534	0.843287	0.156713	0.535012	101.717	102.719	0.43839	0.43839	34.7276	0.011883	2.93483	0.929248	0.893528	0.860112	0.817376	0.766893	0.711966	0.428608		0	0	0	0	0	0	0	0
MBC_184-N	HiSeq4000	SureSelect Clinical Research Exome	3095693983	40218220	40218220	1	108123574	108123574	108123574	1	1	105396207	0.974775	7884581288	3501270319	2793306143	1590004826	3501270319	0.79834	0.20166	0.556236	87.0568	87.8043	0.431762	0.431762	34.1808	0.010862	2.66074	0.92868	0.892897	0.858612	0.813205	0.757362	0.695193	0.378368		0	0	0	0	0	0	0	0
MBC_184-T2	HiSeq4000	SureSelect Clinical Research Exome	3095693983	40218220	40218220	1	145654475	145654475	145654475	1	1	142193012	0.976235	10635000279	5040214568	4088350571	1506435140	5040214568	0.858351	0.141649	0.552137	125.322	126.309	0.461385	0.461385	36.4793	0.009809	2.63144	0.931492	0.903687	0.882674	0.856991	0.824935	0.787386	0.564		0	0	0	0	0	0	0	0
MBC_185-N	HiSeq4000	SureSelect Clinical Research Exome	3095693983	40218220	40218220	1	115238772	115238772	115238772	1	1	112573967	0.976876	8416745402	4052486157	3138777964	1225481281	4052486157	0.8544	0.1456	0.563529	100.762	101.707	0.46888	0.46888	37.0606	0.011672	2.54266	0.926759	0.897038	0.870619	0.836208	0.792749	0.7426	0.464305		0	0	0	0	0	0	0	0
MBC_185-T2	HiSeq4000	SureSelect Clinical Research Exome	3095693983	40218220	40218220	1	139283583	139283583	139283583	1	1	135017952	0.969374	10081538375	4017136659	3194910041	2869491675	4017136659	0.715372	0.284628	0.557004	99.8835	100.839	0.384552	0.384552	30.6708	0.012011	2.8811	0.937872	0.894036	0.861643	0.81995	0.769745	0.714418	0.428492		0	0	0	0	0	0	0	0
MBC_186-N	HiSeq4000	SureSelect Clinical Research Exome	3095693983	40218220	40218220	1	110923791	110923791	110923791	1	1	107972794	0.973396	8063844526	3820113583	3007666084	1236064859	3820113583	0.846715	0.153285	0.559496	94.9847	95.7813	0.459188	0.459188	36.4644	0.010738	2.66059	0.927882	0.895866	0.86573	0.82626	0.777591	0.722409	0.42806		0	0	0	0	0	0	0	0
MBC_186-T1	HiSeq4000	SureSelect Clinical Research Exome	3095693983	40218220	40218220	1	161854351	161854351	161854351	1	1	157226425	0.971407	11757931759	4811204251	3620961207	3325766301	4811204251	0.717147	0.282853	0.570578	119.627	120.595	0.39634	0.39634	31.4962	0.01002	2.62163	0.943708	0.900519	0.877954	0.850655	0.817189	0.777764	0.545995		0	0	0	0	0	0	0	0
MBC_187-N	HiSeq4000	SureSelect Clinical Research Exome	3095693983	40218220	40218220	1	114782038	114782038	114782038	1	1	112069979	0.976372	8382027936	3975142595	3006790058	1400095283	3975142595	0.832965	0.167035	0.569347	98.8393	99.7636	0.461761	0.461761	36.5039	0.011512	2.62536	0.927973	0.896623	0.868686	0.832459	0.787562	0.73678	0.454112		0	0	0	0	0	0	0	0
MBC_187-T3	HiSeq4000	SureSelect Clinical Research Exome	3095693983	40218220	40218220	1	160223302	160223302	160223302	1	1	155977579	0.973501	11654335043	4932747191	3750633986	2970953866	4932747191	0.745077	0.254923	0.568068	122.65	123.774	0.410489	0.410489	32.5789	0.011182	2.69074	0.939634	0.900359	0.877924	0.85074	0.817343	0.778538	0.549715		0	0	0	0	0	0	0	0
MBC_188-N	HiSeq4000	SureSelect Clinical Research Exome	3095693983	40218220	40218220	1	101677313	101677313	101677313	1	1	99543140	0.97901	7448273626	3639838189	2788073076	1020362361	3639838189	0.863007	0.136993	0.566255	90.5022	91.3859	0.477306	0.477306	37.615	0.011745	2.61103	0.924245	0.893667	0.862317	0.820891	0.769373	0.711559	0.403376		0	0	0	0	0	0	0	0
MBC_188-T3	HiSeq4000	SureSelect Clinical Research Exome	3095693983	40218220	40218220	1	134296117	134296117	134296117	1	1	131302420	0.977708	9818620387	4401819543	3469977635	1946823209	4401819543	0.801721	0.198279	0.559189	109.448	110.492	0.437026	0.437026	34.5078	0.011663	2.69493	0.931563	0.896814	0.870571	0.838334	0.798261	0.752049	0.493494		0	0	0	0	0	0	0	0
MBC_189-N	HiSeq4000	SureSelect Clinical Research Exome	3095693983	40218220	40218220	1	102444356	102444356	102444356	1	1	99838987	0.974568	7454771699	3558655310	2855034823	1041081566	3558655310	0.860347	0.139653	0.554853	88.4837	89.3449	0.463166	0.463166	36.744	0.011837	2.62779	0.925105	0.893478	0.860845	0.817536	0.764014	0.704617	0.390496		0	0	0	0	0	0	0	0
MBC_189-T1	HiSeq4000	SureSelect Clinical Research Exome	3095693983	40218220	40218220	1	147611349	147611349	147611349	1	1	142969941	0.968557	10672991604	4240118005	3274082382	3158791217	4240118005	0.704039	0.295961	0.564281	105.428	106.42	0.382998	0.382998	30.5793	0.011471	2.72872	0.939631	0.896351	0.868893	0.834088	0.791084	0.742393	0.475023		0	0	0	0	0	0	0	0
MBC_18-N	HiSeq4000	SureSelect Clinical Research Exome	3095693983	40218220	40218220	1	108685778	108685778	108685778	1	1	106329690	0.978322	7957623928	3661725439	3017249349	1278649140	3661725439	0.839318	0.160682	0.548247	91.0464	91.9141	0.449212	0.449212	35.4191	0.011777	2.48416	0.927575	0.895177	0.865604	0.826921	0.777822	0.721637	0.413363		0	0	0	0	0	0	0	0
MBC_18-T1	HiSeq4000	SureSelect Clinical Research Exome	3095693983	40218220	40218220	1	145268839	145268839	145268839	1	1	142255430	0.979256	10647782829	5033095438	4052324898	1562362493	5033095438	0.853269	0.146731	0.553975	125.145	126.323	0.461957	0.461957	36.3841	0.011581	2.68772	0.929426	0.898518	0.876322	0.850345	0.818509	0.781347	0.560875		0	0	0	0	0	0	0	0
MBC_190-N	HiSeq4000	SureSelect Clinical Research Exome	3095693983	40218220	40218220	1	121861354	121861354	121861354	1	1	118851883	0.975304	8894987136	4024088040	3408267060	1462632036	4024088040	0.835567	0.164433	0.541428	100.056	100.921	0.440291	0.440291	34.8223	0.011361	2.58773	0.927587	0.8936	0.86676	0.833586	0.791117	0.74103	0.462141		0	0	0	0	0	0	0	0
MBC_190-T2	HiSeq4000	SureSelect Clinical Research Exome	3095693983	40218220	40218220	1	146189032	146189032	146189032	1	1	142136526	0.972279	10603234851	5099149019	3812142849	1691942983	5099149019	0.840431	0.159569	0.572212	126.787	127.948	0.465074	0.465074	37.0164	0.011031	2.61118	0.931761	0.902118	0.881405	0.856569	0.825514	0.788948	0.569903		0	0	0	0	0	0	0	0
MBC_191-N	HiSeq4000	SureSelect Clinical Research Exome	3095693983	40218220	40218220	1	114809934	114809934	114809934	1	1	112367654	0.978728	8402563679	4003055006	3248421720	1151086953	4003055006	0.863008	0.136992	0.552033	99.5334	100.47	0.464891	0.464891	36.6703	0.011489	2.51175	0.92638	0.896714	0.869951	0.836067	0.792597	0.741313	0.459518		0	0	0	0	0	0	0	0
MBC_191-T2	HiSeq4000	SureSelect Clinical Research Exome	3095693983	40218220	40218220	1	134682056	134682056	134682056	1	1	131202713	0.974166	9805749032	4379611077	3351752346	2074385609	4379611077	0.788452	0.211548	0.566473	108.896	109.917	0.433575	0.433575	34.3787	0.011402	2.74792	0.932623	0.896795	0.870392	0.836607	0.79475	0.747595	0.485329		0	0	0	0	0	0	0	0
MBC_192-N	HiSeq4000	SureSelect Clinical Research Exome	3095693983	40218220	40218220	1	100342651	100342651	100342651	1	1	97613454	0.972801	7280359934	3562627086	2721182760	996550088	3562627086	0.863118	0.136882	0.566953	88.5824	89.4338	0.473395	0.473395	37.6663	0.012052	2.63041	0.923822	0.892657	0.860338	0.817617	0.76442	0.704736	0.391122		0	0	0	0	0	0	0	0
MBC_192-T3	HiSeq4000	SureSelect Clinical Research Exome	3095693983	40218220	40218220	1	134214431	134214431	134214431	1	1	131406521	0.979079	9828776880	4788560126	3649224134	1390992620	4788560126	0.858478	0.141522	0.567514	119.064	120.188	0.475712	0.475712	37.5008	0.011494	2.73154	0.92832	0.898378	0.875072	0.846794	0.811983	0.771176	0.534492		0	0	0	0	0	0	0	0
MBC_193-N	HiSeq4000	SureSelect Clinical Research Exome	3095693983	40218220	40218220	1	88258092	88258092	88258092	1	1	86423356	0.979212	6464897930	3145243882	2478242114	841411934	3145243882	0.869849	0.130151	0.559305	78.2045	78.975	0.475159	0.475159	37.4479	0.012272	2.6325	0.922195	0.889647	0.850804	0.797968	0.733177	0.662746	0.317088		0	0	0	0	0	0	0	0
MBC_193-T1	HiSeq4000	SureSelect Clinical Research Exome	3095693983	40218220	40218220	1	154438884	154438884	154438884	1	1	150088993	0.971834	11211801390	5097190370	3871550246	2243060774	5097190370	0.799938	0.200062	0.568328	126.738	127.902	0.440061	0.440061	34.9938	0.011205	2.78048	0.93471	0.90089	0.87883	0.851624	0.81798	0.778699	0.549167		0	0	0	0	0	0	0	0
MBC_194-N	HiSeq4000	SureSelect Clinical Research Exome	3095693983	40218220	40218220	1	105950156	105950156	105950156	1	1	102867736	0.970907	7683391908	3121149417	2494372891	2067869600	3121149417	0.730865	0.269135	0.555808	77.6054	78.3644	0.392782	0.392782	31.2678	0.012263	2.61215	0.929546	0.88829	0.849426	0.796554	0.731776	0.661391	0.313642		0	0	0	0	0	0	0	0
MBC_194-T1	HiSeq4000	SureSelect Clinical Research Exome	3095693983	40218220	40218220	1	151669570	151669570	151669570	1	1	148292972	0.977737	11089097166	5375075013	4104964787	1609057366	5375075013	0.854897	0.145103	0.566989	133.648	134.859	0.472525	0.472525	37.3099	0.010798	2.6443	0.932267	0.903735	0.883852	0.860343	0.831526	0.797597	0.589169		0	0	0	0	0	0	0	0
MBC_195-N	HiSeq4000	SureSelect Clinical Research Exome	3095693983	40218220	40218220	1	120623545	120623545	120623545	1	1	117785339	0.976471	8805433483	4116546968	3085239863	1603646652	4116546968	0.81788	0.18212	0.571601	102.355	103.313	0.45503	0.45503	35.9847	0.011361	2.58282	0.929888	0.897711	0.871028	0.836764	0.794147	0.745762	0.472672		0	0	0	0	0	0	0	0
MBC_195-T1	HiSeq4000	SureSelect Clinical Research Exome	3095693983	40218220	40218220	1	129222237	129222237	129222237	1	1	126542842	0.979265	9461739035	4613518328	3422655426	1425565281	4613518328	0.849334	0.150666	0.574094	114.712	115.825	0.476029	0.476029	37.5315	0.011791	3.13042	0.926167	0.894397	0.863966	0.824994	0.777653	0.724886	0.452899		0	0	0	0	0	0	0	0
MBC_196-N	HiSeq4000	SureSelect Clinical Research Exome	3095693983	40218220	40218220	1	115312780	115312780	115312780	1	1	112534894	0.97591	8402594294	4138764387	3115986810	1147843097	4138764387	0.863394	0.136606	0.57049	102.908	103.891	0.478555	0.478555	37.9134	0.011745	2.59727	0.925342	0.895962	0.870043	0.836927	0.795128	0.746838	0.475783		0	0	0	0	0	0	0	0
MBC_196-T2	HiSeq4000	SureSelect Clinical Research Exome	3095693983	40218220	40218220	1	138775586	138775586	138775586	1	1	135741457	0.978136	10150441784	4865554353	4074934980	1209952451	4865554353	0.880798	0.119202	0.544216	120.979	122.11	0.467475	0.467475	36.8963	0.011173	2.65456	0.929182	0.902	0.880035	0.853044	0.819515	0.780153	0.546844		0	0	0	0	0	0	0	0
MBC_197-N	HiSeq4000	SureSelect Clinical Research Exome	3095693983	40218220	40218220	1	107912623	107912623	107912623	1	1	105059368	0.97356	7842109526	3868815599	2977892447	995401480	3868815599	0.87307	0.12693	0.565062	96.1956	97.1284	0.478018	0.478018	37.9735	0.011929	2.55601	0.924588	0.895863	0.868094	0.831909	0.786149	0.733712	0.442354		0	0	0	0	0	0	0	0
MBC_197-T2	HiSeq4000	SureSelect Clinical Research Exome	3095693983	40218220	40218220	1	162545605	162545605	162545605	1	1	158868798	0.97738	11882954802	5291987639	4513786779	2077180384	5291987639	0.825197	0.174803	0.539681	131.582	132.774	0.434093	0.434093	34.2791	0.011041	2.70967	0.936737	0.903762	0.882514	0.857156	0.826213	0.791078	0.5848		0	0	0	0	0	0	0	0
MBC_198-N	HiSeq4000	SureSelect Clinical Research Exome	3095693983	40218220	40218220	1	115386767	115386767	115386767	1	1	112683425	0.976571	8425804104	4003019213	3274455720	1148329171	4003019213	0.863713	0.136287	0.550056	99.5325	100.491	0.462562	0.462562	36.5689	0.011919	2.57669	0.926313	0.895789	0.868273	0.833349	0.789072	0.737962	0.457772		0	0	0	0	0	0	0	0
MBC_198-T1	HiSeq4000	SureSelect Clinical Research Exome	3095693983	40218220	40218220	1	118394007	118394007	118394007	1	1	115065290	0.971884	8582168720	4190584470	3366597014	1024987236	4190584470	0.880568	0.119432	0.554517	104.196	105.207	0.471937	0.471937	37.5848	0.011764	2.63018	0.925374	0.896776	0.870122	0.836077	0.793163	0.74412	0.472328		0	0	0	0	0	0	0	0
MBC_199-N	HiSeq4000	SureSelect Clinical Research Exome	3095693983	40218220	40218220	1	102703919	102703919	102703919	1	1	100166815	0.975297	7490110283	3492935782	2644126436	1353048065	3492935782	0.819355	0.180645	0.569154	86.8496	87.6934	0.453463	0.453463	35.8953	0.011965	2.57922	0.92496	0.891593	0.858564	0.814649	0.759804	0.698482	0.37928		0	0	0	0	0	0	0	0
MBC_199-T2	HiSeq4000	SureSelect Clinical Research Exome	3095693983	40218220	40218220	1	121277482	121277482	121277482	1	1	118050574	0.973392	8818801129	4080605623	3430046721	1308148785	4080605623	0.851664	0.148336	0.543309	101.462	102.451	0.448625	0.448625	35.6164	0.011668	2.62694	0.927291	0.897056	0.869814	0.835251	0.791294	0.740757	0.463319		0	0	0	0	0	0	0	0
MBC_19-N	HiSeq4000	SureSelect Clinical Research Exome	3095693983	40218220	40218220	1	85855372	85855372	85855372	1	1	84034411	0.97879	6289938447	3057411195	2357786639	874740613	3057411195	0.86093	0.13907	0.564598	76.0206	76.8048	0.474816	0.474816	37.4147	0.012908	2.56016	0.919783	0.886402	0.847849	0.794949	0.730429	0.659795	0.302221		0	0	0	0	0	0	0	0
MBC_19-T1	HiSeq4000	SureSelect Clinical Research Exome	3095693983	40218220	40218220	1	144903966	144903966	144903966	1	1	141724721	0.97806	10607568982	5054966397	3929472231	1623130354	5054966397	0.846984	0.153016	0.562636	125.688	126.887	0.465133	0.465133	36.6807	0.011274	2.64349	0.931235	0.900651	0.879447	0.854005	0.822519	0.785956	0.564639		0	0	0	0	0	0	0	0
MBC_1-N	HiSeq4000	SureSelect Clinical Research Exome	3095693983	40218220	40218220	1	78794121	78794121	78794121	1	1	76979580	0.976971	5762158543	2762951293	2151790207	847417043	2762951293	0.852934	0.147066	0.562176	68.699	69.3943	0.467539	0.467539	36.9082	0.012611	2.57016	0.921593	0.886594	0.839492	0.775275	0.70089	0.619975	0.239129		0	0	0	0	0	0	0	0
MBC_1-T1	HiSeq4000	SureSelect Clinical Research Exome	3095693983	40218220	40218220	1	116734913	116734913	116734913	1	1	114298272	0.979127	8555345919	4129462321	3477539244	948344354	4129462321	0.889152	0.110848	0.54285	102.676	103.688	0.471663	0.471663	37.1528	0.012034	2.59219	0.924665	0.895944	0.870174	0.837716	0.796432	0.748485	0.471875		0	0	0	0	0	0	0	0
MBC_200-N	HiSeq4000	SureSelect Clinical Research Exome	3095693983	40218220	40218220	1	97542344	97542344	97542344	1	1	94693104	0.97079	7067434044	3213722751	2372809351	1480901942	3213722751	0.790461	0.209539	0.575263	79.9071	80.7163	0.439293	0.439293	35.0011	0.012427	2.60375	0.924624	0.888307	0.850539	0.799666	0.737619	0.669755	0.330074		0	0	0	0	0	0	0	0
MBC_200-T3	HiSeq4000	SureSelect Clinical Research Exome	3095693983	40218220	40218220	1	130034158	130034158	130034158	1	1	126873191	0.975691	9484158191	4403262389	3445113194	1635782608	4403262389	0.827525	0.172475	0.561041	109.484	110.548	0.451498	0.451498	35.7364	0.011539	2.57089	0.929522	0.898545	0.874639	0.84524	0.807931	0.763651	0.507523		0	0	0	0	0	0	0	0
MBC_201-N	HiSeq4000	SureSelect Clinical Research Exome	3095693983	40218220	40218220	1	120147816	120147816	120147816	1	1	117176339	0.975268	8753115872	4097917653	3191406190	1463792029	4097917653	0.832769	0.167231	0.562181	101.892	102.856	0.454764	0.454764	36.0359	0.011567	2.57139	0.927923	0.895676	0.868638	0.834889	0.792517	0.743346	0.469562		0	0	0	0	0	0	0	0
MBC_201-T2	HiSeq4000	SureSelect Clinical Research Exome	3095693983	40218220	40218220	1	138325507	138325507	138325507	1	1	135208365	0.977465	10113105785	4645100648	3907686450	1560318687	4645100648	0.845713	0.154287	0.54311	115.497	116.571	0.447746	0.447746	35.3546	0.011123	2.59046	0.930933	0.901364	0.878391	0.850899	0.816298	0.775371	0.533761		0	0	0	0	0	0	0	0
MBC_202-N	HiSeq4000	SureSelect Clinical Research Exome	3095693983	40218220	40218220	1	113291844	113291844	113291844	1	1	110619144	0.976409	8279138259	3730127898	2970618828	1578391533	3730127898	0.809353	0.190647	0.556673	92.7472	93.6315	0.438999	0.438999	34.6796	0.011823	2.60087	0.927975	0.893403	0.863169	0.823915	0.774613	0.718496	0.418283		0	0	0	0	0	0	0	0
MBC_202-T1	HiSeq4000	SureSelect Clinical Research Exome	3095693983	40218220	40218220	1	204843229	204843229	204843229	1	1	199994302	0.976329	14968181106	6506833107	5386127829	3075220170	6506833107	0.79455	0.20545	0.547116	161.788	163.239	0.423533	0.423533	33.4608	0.010981	2.86384	0.940979	0.904295	0.885594	0.865532	0.84225	0.814804	0.641769		0	0	0	0	0	0	0	0
MBC_203-N	HiSeq4000	SureSelect Clinical Research Exome	3095693983	40218220	40218220	1	102602287	102602287	102602287	1	1	100443083	0.978956	7520693440	3793729698	2715521516	1011442226	3793729698	0.865512	0.134488	0.582821	94.3286	95.2734	0.493001	0.493001	38.8279	0.01159	2.57496	0.923713	0.894936	0.86587	0.827192	0.779393	0.725372	0.429077		0	0	0	0	0	0	0	0
MBC_203-T1	HiSeq4000	SureSelect Clinical Research Exome	3095693983	40218220	40218220	1	141946792	141946792	141946792	1	1	139039502	0.979518	10409832141	4807308399	4022748300	1579775442	4807308399	0.848242	0.151758	0.544426	119.531	120.702	0.45156	0.45156	35.5462	0.011654	2.74322	0.930036	0.898556	0.874526	0.845747	0.809998	0.768276	0.526812		0	0	0	0	0	0	0	0
MBC_204-N	HiSeq4000	SureSelect Clinical Research Exome	3095693983	40218220	40218220	1	119597546	119597546	119597546	1	1	117069476	0.978862	8765902990	4285505599	3223677126	1256720265	4285505599	0.856635	0.143365	0.570702	106.556	107.584	0.47777	0.47777	37.6306	0.011475	2.56153	0.926937	0.897743	0.872894	0.841515	0.801899	0.756059	0.4942		0	0	0	0	0	0	0	0
MBC_204-T1	HiSeq4000	SureSelect Clinical Research Exome	3095693983	40218220	40218220	1	163362624	163362624	163362624	1	1	160041318	0.979669	11980318122	5502146700	4694138663	1784032759	5502146700	0.851086	0.148914	0.539623	136.807	138.08	0.449074	0.449074	35.3508	0.011173	2.70744	0.934102	0.903822	0.883376	0.859511	0.830636	0.796693	0.590603		0	0	0	0	0	0	0	0
MBC_205-N	HiSeq4000	SureSelect Clinical Research Exome	3095693983	40218220	40218220	1	120674103	120674103	120674103	1	1	117674415	0.975142	8806880971	3925023354	3042566405	1839291212	3925023354	0.791153	0.208847	0.563326	97.5932	98.5034	0.433678	0.433678	34.3048	0.011388	2.5922	0.931115	0.896705	0.868649	0.832154	0.786162	0.733738	0.446492		0	0	0	0	0	0	0	0
MBC_205-T3	HiSeq4000	SureSelect Clinical Research Exome	3095693983	40218220	40218220	1	119626895	119626895	119626895	1	1	117147979	0.979278	8770219221	4071387164	3456776523	1242055534	4071387164	0.858378	0.141622	0.540821	101.232	102.183	0.453787	0.453787	35.7328	0.011636	2.62008	0.927006	0.896051	0.868434	0.833604	0.78939	0.738708	0.461608		0	0	0	0	0	0	0	0
MBC_206-N	HiSeq4000	SureSelect Clinical Research Exome	3095693983	40218220	40218220	1	116801189	116801189	116801189	1	1	114355686	0.979063	8563046983	4239199473	3131950690	1191896820	4239199473	0.860809	0.139191	0.575107	105.405	106.42	0.483922	0.483922	38.1058	0.01159	2.5956	0.925637	0.89659	0.871218	0.839477	0.799349	0.75312	0.489118		0	0	0	0	0	0	0	0
MBC_206-T1	HiSeq4000	SureSelect Clinical Research Exome	3095693983	40218220	40218220	1	160376143	160376143	160376143	1	1	157081247	0.979455	11757077239	5359462856	4604191628	1793422755	5359462856	0.84746	0.15254	0.537901	133.26	134.491	0.445574	0.445574	35.0879	0.010958	2.74472	0.935081	0.904368	0.883513	0.858733	0.827996	0.791745	0.575134		0	0	0	0	0	0	0	0
MBC_207-N	HiSeq4000	SureSelect Clinical Research Exome	3095693983	40218220	40218220	1	112820114	112820114	112820114	1	1	110443289	0.978933	8268923946	4082253454	3085549397	1101121095	4082253454	0.866836	0.133164	0.569526	101.503	102.479	0.48245	0.48245	38.0002	0.01153	2.56199	0.925544	0.897515	0.871479	0.838397	0.796622	0.74779	0.471373		0	0	0	0	0	0	0	0
MBC_207-T1	HiSeq4000	SureSelect Clinical Research Exome	3095693983	40218220	40218220	1	128920741	128920741	128920741	1	1	126349758	0.980058	9458204198	4423113056	3716653352	1318437790	4423113056	0.860604	0.139396	0.543396	109.978	111.042	0.45745	0.45745	35.996	0.011773	2.70833	0.928829	0.898116	0.871795	0.84008	0.800054	0.753853	0.497471		0	0	0	0	0	0	0	0
MBC_208-N	HiSeq4000	SureSelect Clinical Research Exome	3095693983	40218220	40218220	1	132661612	132661612	132661612	1	1	129865194	0.978921	9722794494	4642984679	3711335218	1368474597	4642984679	0.859251	0.140749	0.555759	115.445	116.538	0.466649	0.466649	36.7571	0.011393	2.58974	0.928618	0.898935	0.875706	0.848269	0.814063	0.773117	0.534256		0	0	0	0	0	0	0	0
MBC_208-T1	HiSeq4000	SureSelect Clinical Research Exome	3095693983	40218220	40218220	1	133371624	133371624	133371624	1	1	130371898	0.977509	9757484617	4287617720	3640577368	1829289529	4287617720	0.812524	0.187476	0.540806	106.609	107.612	0.428639	0.428639	33.8231	0.011434	2.62469	0.931688	0.897531	0.871328	0.838947	0.797948	0.750238	0.484473		0	0	0	0	0	0	0	0
MBC_209-N	HiSeq4000	SureSelect Clinical Research Exome	3095693983	40218220	40218220	1	127619204	127619204	127619204	1	1	124900578	0.978697	9350453259	4361454954	3642775476	1346222829	4361454954	0.856026	0.143974	0.544894	108.445	109.454	0.455674	0.455674	35.9033	0.011549	2.60605	0.928453	0.897152	0.872238	0.842206	0.804583	0.75999	0.504674		0	0	0	0	0	0	0	0
MBC_209-T1	HiSeq4000	SureSelect Clinical Research Exome	3095693983	40218220	40218220	1	142615724	142615724	142615724	1	1	139642126	0.97915	10452683452	4754084861	3970697641	1727900950	4754084861	0.834693	0.165307	0.544894	118.207	119.311	0.444466	0.444466	35.0086	0.011311	2.65135	0.933081	0.900896	0.877261	0.848998	0.813395	0.771391	0.529897		0	0	0	0	0	0	0	0
MBC_20-N	HiSeq4000	SureSelect Clinical Research Exome	3095693983	40218220	40218220	1	107322475	107322475	107322475	1	1	104864640	0.977099	7849812978	3737047814	2886671339	1226093825	3737047814	0.843806	0.156194	0.564192	92.9193	93.8163	0.464277	0.464277	36.6441	0.011736	2.46885	0.925943	0.895277	0.86708	0.829528	0.782342	0.728656	0.425713		0	0	0	0	0	0	0	0
MBC_20-T1	HiSeq4000	SureSelect Clinical Research Exome	3095693983	40218220	40218220	1	157375766	157375766	157375766	1	1	154118038	0.9793	11537412891	5271532275	4353420229	1912460387	5271532275	0.834238	0.165762	0.547694	131.073	132.272	0.44662	0.44662	35.1693	0.011265	2.93938	0.933372	0.899545	0.876483	0.849141	0.815097	0.775555	0.543848		0	0	0	0	0	0	0	0
MBC_210-N	HiSeq4000	SureSelect Clinical Research Exome	3095693983	40218220	40218220	1	120791190	120791190	120791190	1	1	117219575	0.970431	8768570479	3463954463	2765287106	2539328910	3463954463	0.710406	0.289594	0.55608	86.129	86.9488	0.382363	0.382363	30.4073	0.011773	2.55732	0.935647	0.893103	0.859568	0.814601	0.75862	0.696861	0.373488		0	0	0	0	0	0	0	0
MBC_210-T1	HiSeq4000	SureSelect Clinical Research Exome	3095693983	40218220	40218220	1	135791472	135791472	135791472	1	1	131769377	0.97038	9855134218	3952295703	3164844060	2737994455	3952295703	0.722176	0.277824	0.555321	98.2713	99.207	0.388075	0.388075	30.869	0.011658	2.68127	0.936422	0.8947	0.864771	0.826078	0.77767	0.722172	0.431751		0	0	0	0	0	0	0	0
MBC_211-N	HiSeq4000	SureSelect Clinical Research Exome	3095693983	40218220	40218220	1	134784698	134784698	134784698	1	1	131882977	0.978471	9875126261	4809944533	3645160086	1420021642	4809944533	0.856202	0.143798	0.568881	119.596	120.708	0.475815	0.475815	37.4915	0.011265	2.56826	0.92847	0.899338	0.877517	0.852021	0.820301	0.782368	0.552812		0	0	0	0	0	0	0	0
MBC_211-T1	HiSeq4000	SureSelect Clinical Research Exome	3095693983	40218220	40218220	1	265264654	265264654	265264654	1	1	258096498	0.972977	19310691968	7318733876	6213953979	5778004113	7318733876	0.700787	0.299213	0.540819	181.976	183.561	0.367871	0.367871	29.1725	0.010377	2.73972	0.959173	0.90886	0.892815	0.876964	0.859077	0.838221	0.696102		0	0	0	0	0	0	0	0
MBC_212-N	HiSeq4000	SureSelect Clinical Research Exome	3095693983	40218220	40218220	1	129282888	129282888	129282888	1	1	125944086	0.974174	9425267483	4188689789	3187073440	2049504254	4188689789	0.782552	0.217448	0.567899	104.149	105.127	0.431992	0.431992	34.2074	0.011686	2.56408	0.931195	0.896249	0.870799	0.838857	0.798636	0.751574	0.484165		0	0	0	0	0	0	0	0
MBC_212-T1	HiSeq4000	SureSelect Clinical Research Exome	3095693983	40218220	40218220	1	140683482	140683482	140683482	1	1	137815568	0.979614	10313112987	4729134787	3954721732	1629256468	4729134787	0.842021	0.157979	0.544589	117.587	118.685	0.448206	0.448206	35.2961	0.011581	2.82583	0.931222	0.89899	0.873481	0.842532	0.804442	0.760445	0.511975		0	0	0	0	0	0	0	0
MBC_213-N	HiSeq4000	SureSelect Clinical Research Exome	3095693983	40218220	40218220	1	123669880	123669880	123669880	1	1	120673399	0.97577	9028547711	3967585026	3217154027	1843808658	3967585026	0.79578	0.20422	0.552224	98.6514	99.5643	0.427761	0.427761	33.8254	0.011443	2.55293	0.931213	0.89578	0.867991	0.832559	0.78785	0.736406	0.452176		0	0	0	0	0	0	0	0
MBC_213-T2	HiSeq4000	SureSelect Clinical Research Exome	3095693983	40218220	40218220	1	135973522	135973522	135973522	1	1	132747675	0.976276	9935477822	4613041618	3604260531	1718175673	4613041618	0.827067	0.172933	0.561382	114.7	115.767	0.452347	0.452347	35.7383	0.011251	2.69225	0.930946	0.899392	0.875133	0.844977	0.807467	0.764338	0.519945		0	0	0	0	0	0	0	0
MBC_214-N	HiSeq4000	SureSelect Clinical Research Exome	3095693983	40218220	40218220	1	142370696	142370696	142370696	1	1	139265503	0.978189	10427405394	5085926386	3858134977	1483344031	5085926386	0.857746	0.142254	0.568637	126.458	127.635	0.476308	0.476308	37.543	0.01121	2.5527	0.92957	0.901151	0.881166	0.857638	0.828603	0.793735	0.57886		0	0	0	0	0	0	0	0
MBC_214-T1	HiSeq4000	SureSelect Clinical Research Exome	3095693983	40218220	40218220	1	138738366	138738366	138738366	1	1	135241489	0.974795	10118937849	4370137391	3427854172	2320946286	4370137391	0.770633	0.229367	0.560418	108.661	109.69	0.419988	0.419988	33.2426	0.011498	2.81257	0.934587	0.897326	0.869863	0.834718	0.791149	0.741864	0.468476		0	0	0	0	0	0	0	0
MBC_215-N	HiSeq4000	SureSelect Clinical Research Exome	3095693983	40218220	40218220	1	181285897	181285897	181285897	1	1	176322530	0.972621	13191706794	5535865449	4369669829	3286171516	5535865449	0.750891	0.249109	0.558866	137.646	138.899	0.407155	0.407155	32.3013	0.010848	2.52544	0.944146	0.903182	0.884675	0.864144	0.839378	0.809688	0.618782		0	0	0	0	0	0	0	0
MBC_215-T2	HiSeq4000	SureSelect Clinical Research Exome	3095693983	40218220	40218220	1	138379903	138379903	138379903	1	1	134452146	0.971616	10056789993	4213282197	3187599260	2655908536	4213282197	0.735909	0.264091	0.569295	104.761	105.75	0.405963	0.405963	32.2475	0.011443	2.64375	0.936964	0.897039	0.870593	0.836552	0.79418	0.74587	0.474021		0	0	0	0	0	0	0	0
MBC_216-N	HiSeq4000	SureSelect Clinical Research Exome	3095693983	40218220	40218220	1	145819786	145819786	145819786	1	1	142445144	0.976857	10662588807	4836952469	4108829623	1716806715	4836952469	0.838988	0.161012	0.540696	120.268	121.254	0.442277	0.442277	34.9176	0.010212	2.63597	0.932125	0.899925	0.876767	0.85011	0.818173	0.780368	0.550938		0	0	0	0	0	0	0	0
MBC_216-T1	HiSeq4000	SureSelect Clinical Research Exome	3095693983	40218220	40218220	1	176341941	176341941	176341941	1	1	172374415	0.977501	12904382709	5996624317	5134436750	1773321642	5996624317	0.86258	0.13742	0.538729	149.102	150.263	0.453409	0.453409	35.7688	0.009612	2.68327	0.935473	0.906207	0.887609	0.867564	0.843813	0.815586	0.633565		0	0	0	0	0	0	0	0
MBC_21-N	HiSeq4000	SureSelect Clinical Research Exome	3095693983	40218220	40218220	1	115297810	115297810	115297810	1	1	112721966	0.977659	8439826943	4009048326	3192653607	1238125010	4009048326	0.8533	0.1467	0.556681	99.6824	100.632	0.463617	0.463617	36.5631	0.011503	2.5158	0.926676	0.897028	0.871078	0.837812	0.795653	0.746742	0.466878		0	0	0	0	0	0	0	0
MBC_21-T1	HiSeq4000	SureSelect Clinical Research Exome	3095693983	40218220	40218220	1	126995160	126995160	126995160	1	1	124450379	0.979962	9317730318	4282856767	3764362840	1270510711	4282856767	0.863646	0.136354	0.532216	106.49	107.546	0.449661	0.449661	35.3801	0.011887	2.68865	0.92645	0.895332	0.868044	0.835043	0.793808	0.745265	0.479922		0	0	0	0	0	0	0	0
MBC_22-N	HiSeq4000	SureSelect Clinical Research Exome	3095693983	40218220	40218220	1	107753681	107753681	107753681	1	1	105422335	0.978364	7890315093	3819451176	2912880651	1157983266	3819451176	0.85324	0.14676	0.56733	94.9682	95.9012	0.472615	0.472615	37.2599	0.011837	2.52372	0.924655	0.894269	0.86656	0.830025	0.784483	0.732493	0.436667		0	0	0	0	0	0	0	0
MBC_22-T1	HiSeq4000	SureSelect Clinical Research Exome	3095693983	40218220	40218220	1	134610363	134610363	134610363	1	1	131811285	0.979206	9864326639	4774108812	3522554589	1567663238	4774108812	0.841078	0.158922	0.575425	118.705	119.821	0.472882	0.472882	37.2529	0.011608	2.72321	0.927749	0.896828	0.873885	0.846176	0.811842	0.771737	0.536025		0	0	0	0	0	0	0	0
MBC_23-N	HiSeq4000	SureSelect Clinical Research Exome	3095693983	40218220	40218220	1	115373491	115373491	115373491	1	1	112749230	0.977254	8441531329	3978992562	3179274809	1283263958	3978992562	0.847982	0.152018	0.55586	98.9351	99.8756	0.459839	0.459839	36.2817	0.01169	2.49689	0.926645	0.896025	0.869617	0.835933	0.793444	0.743893	0.462997		0	0	0	0	0	0	0	0
MBC_23-T1	HiSeq4000	SureSelect Clinical Research Exome	3095693983	40218220	40218220	1	115112903	115112903	115112903	1	1	112923299	0.980979	8455856487	3925393078	3335105935	1195357474	3925393078	0.858636	0.141364	0.540651	97.6024	98.6136	0.454672	0.454672	35.7323	0.012757	3.08168	0.922304	0.887316	0.850286	0.803835	0.748345	0.687879	0.400452		0	0	0	0	0	0	0	0
MBC_24-N	HiSeq4000	SureSelect Clinical Research Exome	3095693983	40218220	40218220	1	92268518	92268518	92268518	1	1	90225379	0.977857	6752390600	3197916745	2668519858	885953997	3197916745	0.868794	0.131206	0.545121	79.5141	80.304	0.462117	0.462117	36.454	0.012267	2.5095	0.922995	0.891371	0.856616	0.808545	0.748191	0.681379	0.331109		0	0	0	0	0	0	0	0
MBC_24-T1	HiSeq4000	SureSelect Clinical Research Exome	3095693983	40218220	40218220	1	110263408	110263408	110263408	1	1	107791357	0.97758	8069253199	3933293870	2828018166	1307941163	3933293870	0.837911	0.162089	0.581735	97.7988	98.7683	0.475624	0.475624	37.5196	0.012006	2.66941	0.925226	0.893284	0.863821	0.825406	0.778547	0.726352	0.437176		0	0	0	0	0	0	0	0
MBC_25-N	HiSeq4000	SureSelect Clinical Research Exome	3095693983	40218220	40218220	1	108151466	108151466	108151466	1	1	105708585	0.977412	7909835175	3559602064	3214787200	1135445911	3559602064	0.856451	0.143549	0.52545	88.5072	89.3757	0.438842	0.438842	34.6393	0.012244	2.48266	0.926846	0.894774	0.863759	0.822846	0.770856	0.712247	0.396685		0	0	0	0	0	0	0	0
MBC_25-T1	HiSeq4000	SureSelect Clinical Research Exome	3095693983	40218220	40218220	1	134721847	134721847	134721847	1	1	131922322	0.97922	9871578712	4684638504	3769665598	1417274610	4684638504	0.856429	0.143571	0.554113	116.481	117.592	0.463636	0.463636	36.5279	0.011773	2.73469	0.928182	0.89633	0.871695	0.842595	0.80648	0.764329	0.517861		0	0	0	0	0	0	0	0
MBC_26-N	HiSeq4000	SureSelect Clinical Research Exome	3095693983	40218220	40218220	1	99537711	99537711	99537711	1	1	97336771	0.977888	7286228254	3405142984	2805126737	1075958533	3405142984	0.85233	0.14767	0.548308	84.6667	85.4794	0.456128	0.456128	35.9723	0.011878	2.44227	0.925484	0.894335	0.862689	0.819585	0.764874	0.70279	0.369717		0	0	0	0	0	0	0	0
MBC_26-T1	HiSeq4000	SureSelect Clinical Research Exome	3095693983	40218220	40218220	1	126382857	126382857	126382857	1	1	123739082	0.979081	9261760823	4448859863	3392857040	1420043920	4448859863	0.846677	0.153323	0.567332	110.618	111.714	0.469353	0.469353	36.9735	0.012098	2.86445	0.926323	0.89421	0.866226	0.830953	0.788115	0.739777	0.477733		0	0	0	0	0	0	0	0
MBC_27-N	HiSeq4000	SureSelect Clinical Research Exome	3095693983	40218220	40218220	1	113828821	113828821	113828821	1	1	111372961	0.978425	8335934246	3843102124	3290858305	1201973817	3843102124	0.855808	0.144192	0.538705	95.5562	96.4947	0.450162	0.450162	35.4865	0.011961	2.47422	0.926478	0.896026	0.86889	0.834058	0.789131	0.736946	0.444745		0	0	0	0	0	0	0	0
MBC_27-T1	HiSeq4000	SureSelect Clinical Research Exome	3095693983	40218220	40218220	1	137430992	137430992	137430992	1	1	134527055	0.97887	10068886663	4749392961	3755984732	1563508970	4749392961	0.844719	0.155281	0.558399	118.091	119.214	0.460778	0.460778	36.3071	0.011626	2.64919	0.928634	0.897893	0.874565	0.846884	0.812805	0.772524	0.536926		0	0	0	0	0	0	0	0
MBC_28-N	HiSeq4000	SureSelect Clinical Research Exome	3095693983	40218220	40218220	1	85034186	85034186	85034186	1	1	83224553	0.978719	6229261620	2912888398	2496430326	819942896	2912888398	0.868372	0.131628	0.538495	72.4271	73.1427	0.45674	0.45674	35.9934	0.01235	2.52216	0.922701	0.888781	0.847578	0.789204	0.719175	0.643402	0.272907		0	0	0	0	0	0	0	0
MBC_28-T1	HiSeq4000	SureSelect Clinical Research Exome	3095693983	40218220	40218220	1	144657703	144657703	144657703	1	1	141558425	0.978575	10593370699	5003416524	3870754195	1719199980	5003416524	0.83771	0.16229	0.563818	124.407	125.53	0.461173	0.461173	36.3553	0.010844	2.56183	0.932205	0.901424	0.880843	0.856282	0.825554	0.789139	0.564271		0	0	0	0	0	0	0	0
MBC_29-N	HiSeq4000	SureSelect Clinical Research Exome	3095693983	40218220	40218220	1	108762357	108762357	108762357	1	1	106485604	0.979067	7971019762	3908571999	3159586445	902861318	3908571999	0.886732	0.113268	0.552983	97.1841	98.0908	0.479157	0.479157	37.7433	0.011594	2.51515	0.924341	0.897125	0.871066	0.836719	0.792565	0.741274	0.450062		0	0	0	0	0	0	0	0
MBC_29-T1	HiSeq4000	SureSelect Clinical Research Exome	3095693983	40218220	40218220	1	150563480	150563480	150563480	1	1	147349136	0.978651	11021761660	4984149336	4243754220	1793858104	4984149336	0.837244	0.162756	0.540117	123.928	125.115	0.441377	0.441377	34.8077	0.011681	2.97893	0.930677	0.896392	0.870807	0.840228	0.803357	0.761382	0.525876		0	0	0	0	0	0	0	0
MBC_2-N	HiSeq4000	SureSelect Clinical Research Exome	3095693983	40218220	40218220	1	133701784	133701784	133701784	1	1	130686010	0.977444	9782332488	4564988174	3744878563	1472465751	4564988174	0.849477	0.150523	0.549346	113.505	114.594	0.455241	0.455241	35.9197	0.011187	2.49117	0.930536	0.900706	0.878357	0.85115	0.816766	0.776439	0.536152		0	0	0	0	0	0	0	0
MBC_2-T1	HiSeq4000	SureSelect Clinical Research Exome	3095693983	40218220	40218220	1	129988071	129988071	129988071	1	1	127386461	0.979986	9534528174	4569344523	3763443008	1201740643	4569344523	0.873959	0.126041	0.548357	113.614	114.73	0.468694	0.468694	36.8884	0.011906	2.73168	0.925887	0.895644	0.871225	0.841393	0.804312	0.761326	0.513598		0	0	0	0	0	0	0	0
MBC_30-N	HiSeq4000	SureSelect Clinical Research Exome	3095693983	40218220	40218220	1	144977452	144977452	144977452	1	1	141842319	0.978375	10617339149	5039945284	4109272376	1468121489	5039945284	0.861724	0.138276	0.550861	125.315	126.528	0.463515	0.463515	36.538	0.011819	2.5822	0.929057	0.899757	0.879536	0.856082	0.826939	0.79223	0.580399		0	0	0	0	0	0	0	0
MBC_30-T1	HiSeq4000	SureSelect Clinical Research Exome	3095693983	40218220	40218220	1	140618714	140618714	140618714	1	1	137669247	0.979025	10303603287	4856095582	3773168030	1674339675	4856095582	0.8375	0.1625	0.562747	120.744	121.962	0.46045	0.46045	36.2772	0.012318	3.04905	0.9286	0.894958	0.868002	0.835403	0.796029	0.751695	0.504274		0	0	0	0	0	0	0	0
MBC_31-N	HiSeq4000	SureSelect Clinical Research Exome	3095693983	40218220	40218220	1	154043067	154043067	154043067	1	1	150414140	0.976442	11253088815	4827080999	4590443360	1835564456	4827080999	0.836884	0.163116	0.512564	120.022	121.099	0.417812	0.417812	33.0178	0.011004	2.63259	0.935981	0.902256	0.878837	0.852316	0.819235	0.780341	0.553206		0	0	0	0	0	0	0	0
MBC_31-T1	HiSeq4000	SureSelect Clinical Research Exome	3095693983	40218220	40218220	1	121316457	121316457	121316457	1	1	118658859	0.978094	8881123434	4156323109	3282665513	1442134812	4156323109	0.837618	0.162382	0.558722	103.344	104.296	0.456802	0.456802	36.0227	0.011315	2.67426	0.929446	0.896649	0.869145	0.833221	0.789529	0.740134	0.461018		0	0	0	0	0	0	0	0
MBC_32-N	HiSeq4000	SureSelect Clinical Research Exome	3095693983	40218220	40218220	1	92325665	92325665	92325665	1	1	90164039	0.976587	6749615941	3140756327	2545530928	1063328686	3140756327	0.842461	0.157539	0.552339	78.0929	78.8781	0.453576	0.453576	35.8171	0.01234	2.54446	0.924068	0.890936	0.854058	0.802758	0.741028	0.672739	0.317526		0	0	0	0	0	0	0	0
MBC_32-T1	HiSeq4000	SureSelect Clinical Research Exome	3095693983	40218220	40218220	1	123158319	123158319	123158319	1	1	120642112	0.979569	9030358709	4297502301	3307233039	1425623369	4297502301	0.84213	0.15787	0.565109	106.855	107.885	0.465255	0.465255	36.6308	0.012038	2.76627	0.925185	0.893141	0.86523	0.830971	0.78871	0.74051	0.474393		0	0	0	0	0	0	0	0
MBC_33-N	HiSeq4000	SureSelect Clinical Research Exome	3095693983	40218220	40218220	1	87006217	87006217	87006217	1	1	85030669	0.977294	6364136931	2881046473	2412836436	1070254022	2881046473	0.83183	0.16817	0.544222	71.6354	72.3622	0.441508	0.441508	34.8454	0.012643	2.58436	0.92411	0.887347	0.844172	0.784048	0.712718	0.636243	0.265147		0	0	0	0	0	0	0	0
MBC_33-T1	HiSeq4000	SureSelect Clinical Research Exome	3095693983	40218220	40218220	1	149527184	149527184	149527184	1	1	146331436	0.978628	10949166029	5105117994	4233490001	1610558034	5105117994	0.852906	0.147094	0.546668	126.935	128.142	0.455223	0.455223	35.8889	0.011576	2.66962	0.929538	0.898126	0.876238	0.852016	0.822822	0.787939	0.573257		0	0	0	0	0	0	0	0
MBC_34-N	HiSeq4000	SureSelect Clinical Research Exome	3095693983	40218220	40218220	1	124762470	124762470	124762470	1	1	121870434	0.97682	9118332336	4055359163	3528432859	1534540314	4055359163	0.831708	0.168292	0.53474	100.834	101.791	0.433395	0.433395	34.2333	0.011796	2.54478	0.931324	0.898319	0.872007	0.838496	0.796253	0.747463	0.47063		0	0	0	0	0	0	0	0
MBC_34-T1	HiSeq4000	SureSelect Clinical Research Exome	3095693983	40218220	40218220	1	126026648	126026648	126026648	1	1	122951913	0.975603	9197695279	4318430971	3573749907	1305514401	4318430971	0.858061	0.141939	0.547178	107.375	108.43	0.45688	0.45688	36.1395	0.012423	2.78027	0.925416	0.893175	0.865081	0.830758	0.788829	0.741534	0.481191		0	0	0	0	0	0	0	0
MBC_35-N	HiSeq4000	SureSelect Clinical Research Exome	3095693983	40218220	40218220	1	111332431	111332431	111332431	1	1	108743473	0.976746	8136612217	3807620175	3020699952	1308292090	3807620175	0.839209	0.160791	0.557622	94.674	95.5633	0.456006	0.456006	36.0201	0.011713	2.51483	0.927429	0.896293	0.868667	0.832676	0.78681	0.733475	0.436226		0	0	0	0	0	0	0	0
MBC_35-T1	HiSeq4000	SureSelect Clinical Research Exome	3095693983	40218220	40218220	1	149863621	149863621	149863621	1	1	146427404	0.977071	10958470031	5056425413	4154750601	1747294017	5056425413	0.840553	0.159447	0.548945	125.725	126.9	0.449869	0.449869	35.5164	0.011448	2.7	0.931798	0.899989	0.877558	0.851434	0.819377	0.781762	0.560879		0	0	0	0	0	0	0	0
MBC_36-N	HiSeq4000	SureSelect Clinical Research Exome	3095693983	40218220	40218220	1	126285888	126285888	126285888	1	1	123456743	0.977597	9243501669	4614143888	3485805510	1143552271	4614143888	0.876286	0.123714	0.569651	114.728	115.854	0.487164	0.487164	38.4229	0.011494	2.51857	0.925007	0.898034	0.876502	0.850808	0.818386	0.779678	0.543136		0	0	0	0	0	0	0	0
MBC_36-T1	HiSeq4000	SureSelect Clinical Research Exome	3095693983	40218220	40218220	1	138463182	138463182	138463182	1	1	135360478	0.977592	10133616266	4557877437	3929332791	1646406038	4557877437	0.83753	0.16247	0.537029	113.329	114.35	0.438902	0.438902	34.6205	0.01099	2.59886	0.934024	0.901314	0.877611	0.848334	0.81146	0.768585	0.521699		0	0	0	0	0	0	0	0
MBC_37-N	HiSeq4000	SureSelect Clinical Research Exome	3095693983	40218220	40218220	1	132062254	132062254	132062254	1	1	128998908	0.976804	9655651991	4457247744	3745713700	1452690547	4457247744	0.84955	0.15045	0.543371	110.827	111.856	0.450015	0.450015	35.5321	0.01148	2.54218	0.930077	0.899637	0.876259	0.847763	0.811602	0.768941	0.52005		0	0	0	0	0	0	0	0
MBC_37-T1	HiSeq4000	SureSelect Clinical Research Exome	3095693983	40218220	40218220	1	130080517	130080517	130080517	1	1	127273562	0.978421	9526130276	4544615548	3571465943	1410048785	4544615548	0.851981	0.148019	0.559952	112.999	114.073	0.465826	0.465826	36.7211	0.011681	2.71602	0.92762	0.89636	0.871646	0.840995	0.803459	0.760628	0.509744		0	0	0	0	0	0	0	0
MBC_38-N	HiSeq4000	SureSelect Clinical Research Exome	3095693983	40218220	40218220	1	99202685	99202685	99202685	1	1	96965934	0.977453	7254935811	3235745759	2971357088	1047832964	3235745759	0.85557	0.14443	0.521297	80.4547	81.252	0.4349	0.4349	34.3302	0.012267	2.53912	0.92606	0.891514	0.854492	0.804671	0.74337	0.676848	0.336924		0	0	0	0	0	0	0	0
MBC_38-T1	HiSeq4000	SureSelect Clinical Research Exome	3095693983	40218220	40218220	1	122183300	122183300	122183300	1	1	119576898	0.978668	8948155734	4203946514	3271804875	1472404345	4203946514	0.835452	0.164548	0.562344	104.528	105.567	0.458758	0.458758	36.1625	0.012345	2.85316	0.925431	0.892042	0.862231	0.82492	0.7792	0.726818	0.451619		0	0	0	0	0	0	0	0
MBC_39-N	HiSeq4000	SureSelect Clinical Research Exome	3095693983	40218220	40218220	1	96090766	96090766	96090766	1	1	93999106	0.978232	7035467849	3283698543	2696230652	1055538654	3283698543	0.849969	0.150031	0.54912	81.647	82.4536	0.455638	0.455638	35.9257	0.012354	2.57667	0.92442	0.891135	0.85599	0.808064	0.748985	0.683981	0.344908		0	0	0	0	0	0	0	0
MBC_39-T1	HiSeq4000	SureSelect Clinical Research Exome	3095693983	40218220	40218220	1	123473506	123473506	123473506	1	1	120650081	0.977133	9030192859	4239913909	3300401116	1489877834	4239913909	0.835012	0.164988	0.562299	105.423	106.41	0.457849	0.457849	36.1406	0.011681	2.87594	0.928479	0.895128	0.865541	0.82776	0.782007	0.731021	0.460604		0	0	0	0	0	0	0	0
MBC_3-N	HiSeq4000	SureSelect Clinical Research Exome	3095693983	40218220	40218220	1	86136922	86136922	86136922	1	1	84238268	0.977958	6306025450	2964087974	2363445521	978491955	2964087974	0.844832	0.155168	0.556372	73.7001	74.4378	0.458818	0.458818	36.1802	0.012427	2.56682	0.923099	0.887947	0.846611	0.78936	0.721136	0.64728	0.282152		0	0	0	0	0	0	0	0
MBC_3-T1	HiSeq4000	SureSelect Clinical Research Exome	3095693983	40218220	40218220	1	121447889	121447889	121447889	1	1	118902550	0.979042	8899352590	4136923222	3461755203	1300674165	4136923222	0.853846	0.146154	0.544427	102.862	103.863	0.454178	0.454178	35.7811	0.011773	2.59658	0.927333	0.895463	0.868646	0.835383	0.793742	0.745349	0.472339		0	0	0	0	0	0	0	0
MBC_40-N	HiSeq4000	SureSelect Clinical Research Exome	3095693983	40218220	40218220	1	80340197	80340197	80340197	1	1	78598059	0.978315	5883073322	2752828270	2261283593	868961459	2752828270	0.852295	0.147705	0.549016	68.4473	69.1496	0.456862	0.456862	36.0172	0.012922	2.56109	0.920854	0.883652	0.83749	0.773241	0.69758	0.616818	0.240063		0	0	0	0	0	0	0	0
MBC_40-T1	HiSeq4000	SureSelect Clinical Research Exome	3095693983	40218220	40218220	1	110876768	110876768	110876768	1	1	108360480	0.977306	8109345239	3903759333	2959572910	1246012996	3903759333	0.846349	0.153651	0.568785	97.0644	97.999	0.469441	0.469441	37.0538	0.012075	2.7222	0.924319	0.891728	0.860865	0.821588	0.772647	0.717366	0.42682		0	0	0	0	0	0	0	0
MBC_41-N	HiSeq4000	SureSelect Clinical Research Exome	3095693983	40218220	40218220	1	100418213	100418213	100418213	1	1	98235793	0.978267	7351736591	3380477521	2895251721	1076007349	3380477521	0.853639	0.146361	0.538659	84.0534	84.8871	0.448853	0.448853	35.3935	0.012276	2.57234	0.924842	0.891527	0.857796	0.812604	0.75576	0.692707	0.36366		0	0	0	0	0	0	0	0
MBC_41-T1	HiSeq4000	SureSelect Clinical Research Exome	3095693983	40218220	40218220	1	117449325	117449325	117449325	1	1	114889029	0.978201	8599600282	4082878921	3120536301	1396185060	4082878921	0.837645	0.162355	0.566798	101.518	102.513	0.463505	0.463505	36.5446	0.011924	2.77061	0.925908	0.893402	0.864341	0.827223	0.781653	0.729976	0.452757		0	0	0	0	0	0	0	0
MBC_42-N	HiSeq4000	SureSelect Clinical Research Exome	3095693983	40218220	40218220	1	119617382	119617382	119617382	1	1	116834175	0.976732	8745646655	4078521080	3192161740	1474963835	4078521080	0.831349	0.168651	0.560954	101.41	102.387	0.454619	0.454619	35.896	0.011649	2.55968	0.929185	0.897175	0.870644	0.836863	0.794313	0.745693	0.47095		0	0	0	0	0	0	0	0
MBC_42-T1	HiSeq4000	SureSelect Clinical Research Exome	3095693983	40218220	40218220	1	141777042	141777042	141777042	1	1	139032151	0.980639	10410559752	5309712365	3913466515	1187380872	5309712365	0.885945	0.114055	0.575692	132.023	133.31	0.499349	0.499349	39.2584	0.011805	2.77728	0.923597	0.897547	0.876594	0.851777	0.821528	0.786365	0.5762		0	0	0	0	0	0	0	0
MBC_43-N	HiSeq4000	SureSelect Clinical Research Exome	3095693983	40218220	40218220	1	133789314	133789314	133789314	1	1	130467371	0.97517	9767066669	4739106423	3665543727	1362416519	4739106423	0.860509	0.139491	0.563867	117.835	118.937	0.472295	0.472295	37.348	0.011182	2.47786	0.928805	0.90191	0.881706	0.856744	0.825102	0.787051	0.556117		0	0	0	0	0	0	0	0
MBC_43-T1	HiSeq4000	SureSelect Clinical Research Exome	3095693983	40218220	40218220	1	130067897	130067897	130067897	1	1	127563650	0.980747	9550321126	4538168420	3782193198	1229959508	4538168420	0.871213	0.128787	0.545429	112.839	113.927	0.46521	0.46521	36.5761	0.012295	2.99808	0.925182	0.893492	0.864313	0.827966	0.78446	0.735843	0.476202		0	0	0	0	0	0	0	0
MBC_44-N	HiSeq4000	SureSelect Clinical Research Exome	3095693983	40218220	40218220	1	118403328	118403328	118403328	1	1	115603092	0.97635	8650109908	3825253936	3428264445	1396591527	3825253936	0.838546	0.161454	0.527365	95.1125	95.9981	0.43076	0.43076	34.0388	0.01143	2.52627	0.931132	0.897689	0.868242	0.830268	0.783033	0.729578	0.434454		0	0	0	0	0	0	0	0
MBC_44-T1	HiSeq4000	SureSelect Clinical Research Exome	3095693983	40218220	40218220	1	127876456	127876456	127876456	1	1	125415314	0.980754	9389076948	4416716942	3708180112	1264179894	4416716942	0.865356	0.134644	0.543603	109.819	110.907	0.460519	0.460519	36.2086	0.012235	3.16877	0.926326	0.892658	0.860165	0.819623	0.771871	0.71931	0.451246		0	0	0	0	0	0	0	0
MBC_45-N	HiSeq4000	SureSelect Clinical Research Exome	3095693983	40218220	40218220	1	125813423	125813423	125813423	1	1	122790525	0.975973	9191135719	4316114330	3428583799	1446437590	4316114330	0.842627	0.157373	0.557299	107.317	108.336	0.457409	0.457409	36.1459	0.011366	2.51944	0.929278	0.899377	0.87553	0.84574	0.808133	0.764225	0.50631		0	0	0	0	0	0	0	0
MBC_45-T1	HiSeq4000	SureSelect Clinical Research Exome	3095693983	40218220	40218220	1	131669836	131669836	131669836	1	1	128465433	0.975663	9604533749	4453697036	3622422646	1528414067	4453697036	0.840865	0.159135	0.551465	110.738	111.771	0.450996	0.450996	35.6927	0.011535	2.72613	0.928921	0.896806	0.871304	0.840068	0.80116	0.756094	0.49977		0	0	0	0	0	0	0	0
MBC_46-N	HiSeq4000	SureSelect Clinical Research Exome	3095693983	40218220	40218220	1	77673436	77673436	77673436	1	1	75815023	0.976074	5675257908	2729386443	2147079703	798791762	2729386443	0.85925	0.14075	0.559706	67.8644	68.5515	0.468523	0.468523	37.0181	0.012615	2.53894	0.920571	0.885056	0.837518	0.772183	0.696732	0.615188	0.232409		0	0	0	0	0	0	0	0
MBC_46-T1	HiSeq4000	SureSelect Clinical Research Exome	3095693983	40218220	40218220	1	135098158	135098158	135098158	1	1	132162545	0.978271	9896174405	4780237683	3672113517	1443823205	4780237683	0.854103	0.145897	0.565551	118.858	120.009	0.471779	0.471779	37.1807	0.011819	2.85737	0.926234	0.896023	0.871322	0.84105	0.804194	0.761604	0.522137		0	0	0	0	0	0	0	0
MBC_47-N	HiSeq4000	SureSelect Clinical Research Exome	3095693983	40218220	40218220	1	138186553	138186553	138186553	1	1	135121025	0.977816	10115817410	4881516539	3840397621	1393903250	4881516539	0.862206	0.137794	0.559684	121.376	122.526	0.471007	0.471007	37.144	0.011187	2.55262	0.929349	0.901331	0.880743	0.85603	0.825074	0.788501	0.56717		0	0	0	0	0	0	0	0
MBC_47-T1	HiSeq4000	SureSelect Clinical Research Exome	3095693983	40218220	40218220	1	119508557	119508557	119508557	1	1	116936076	0.978475	8753544544	4119335796	3330405624	1303803124	4119335796	0.851054	0.148946	0.55295	102.425	103.412	0.459586	0.459586	36.2225	0.01191	2.79493	0.926356	0.893391	0.863681	0.825553	0.779799	0.728843	0.44584		0	0	0	0	0	0	0	0
MBC_48-N	HiSeq4000	SureSelect Clinical Research Exome	3095693983	40218220	40218220	1	85735394	85735394	85735394	1	1	83869093	0.978232	6278221368	2974024325	2420614189	883582854	2974024325	0.859262	0.140738	0.551293	73.9472	74.7205	0.462512	0.462512	36.4622	0.012958	2.57657	0.92102	0.886222	0.845215	0.788702	0.720795	0.647394	0.285376		0	0	0	0	0	0	0	0
MBC_48-T1	HiSeq4000	SureSelect Clinical Research Exome	3095693983	40218220	40218220	1	129414205	129414205	129414205	1	1	126522349	0.977654	9470085105	4568969604	3577468865	1323646636	4568969604	0.860229	0.139771	0.560855	113.604	114.698	0.470733	0.470733	37.1364	0.011736	2.60678	0.927616	0.898774	0.875732	0.846479	0.810103	0.768557	0.520287		0	0	0	0	0	0	0	0
MBC_49-N	HiSeq4000	SureSelect Clinical Research Exome	3095693983	40218220	40218220	1	96915449	96915449	96915449	1	1	94844454	0.978631	7099078074	3141374858	2894141919	1063561297	3141374858	0.850183	0.149817	0.520482	78.1083	78.899	0.432181	0.432181	34.0607	0.012817	2.54513	0.925331	0.889392	0.851243	0.799825	0.736912	0.667923	0.320294		0	0	0	0	0	0	0	0
MBC_49-T1	HiSeq4000	SureSelect Clinical Research Exome	3095693983	40218220	40218220	1	128466651	128466651	128466651	1	1	125560463	0.977378	9399201357	4455302859	3357641909	1586256589	4455302859	0.831235	0.168765	0.570246	110.778	111.819	0.462408	0.462408	36.4856	0.011517	2.79548	0.930416	0.897396	0.870924	0.836931	0.795222	0.749038	0.489795		0	0	0	0	0	0	0	0
MBC_4-N	HiSeq4000	SureSelect Clinical Research Exome	3095693983	40218220	40218220	1	102291530	102291530	102291530	1	1	99911169	0.97673	7478044028	3575643447	2742000485	1160400096	3575643447	0.844826	0.155174	0.565977	88.9061	89.7577	0.466072	0.466072	36.8045	0.011613	2.49327	0.9256	0.894398	0.863626	0.822369	0.771273	0.713653	0.397433		0	0	0	0	0	0	0	0
MBC_4-T1	HiSeq4000	SureSelect Clinical Research Exome	3095693983	40218220	40218220	1	143172812	143172812	143172812	1	1	140111040	0.978615	10487479576	4748342356	4233214305	1505922915	4748342356	0.856408	0.143592	0.528677	118.064	119.153	0.442201	0.442201	34.8503	0.011333	2.83698	0.931038	0.898123	0.872335	0.840842	0.802384	0.758248	0.509953		0	0	0	0	0	0	0	0
MBC_50-N	HiSeq4000	SureSelect Clinical Research Exome	3095693983	40218220	40218220	1	125075669	125075669	125075669	1	1	122410590	0.978692	9165331378	4349739475	3563332904	1252258999	4349739475	0.86337	0.13663	0.54969	108.153	109.195	0.463692	0.463692	36.53	0.011814	2.48171	0.926731	0.897758	0.874521	0.846051	0.809721	0.766793	0.512338		0	0	0	0	0	0	0	0
MBC_50-T1	HiSeq4000	SureSelect Clinical Research Exome	3095693983	40218220	40218220	1	129091800	129091800	129091800	1	1	126150736	0.977217	9444788152	4470908900	3494685925	1479193327	4470908900	0.843385	0.156615	0.561277	111.166	112.233	0.461781	0.461781	36.4367	0.011988	2.7374	0.926884	0.894405	0.868508	0.836851	0.797533	0.752286	0.496637		0	0	0	0	0	0	0	0
MBC_51-N	HiSeq4000	SureSelect Clinical Research Exome	3095693983	40218220	40218220	1	77765706	77765706	77765706	1	1	76130944	0.978978	5699749694	2656897532	2175223132	867629030	2656897532	0.847778	0.152222	0.549841	66.062	66.7579	0.455539	0.455539	35.8801	0.013164	2.56761	0.91947	0.880497	0.830935	0.762974	0.682545	0.598581	0.221695		0	0	0	0	0	0	0	0
MBC_51-T1	HiSeq4000	SureSelect Clinical Research Exome	3095693983	40218220	40218220	1	139538139	139538139	139538139	1	1	136318726	0.976928	10203103692	4761327724	3692146214	1749629754	4761327724	0.82852	0.17148	0.563239	118.387	119.486	0.454961	0.454961	35.9196	0.011141	2.71559	0.932051	0.898296	0.87467	0.845692	0.81021	0.769324	0.531206		0	0	0	0	0	0	0	0
MBC_52-N	HiSeq4000	SureSelect Clinical Research Exome	3095693983	40218220	40218220	1	132003350	132003350	132003350	1	1	129068475	0.977767	9662803875	4526168315	3632989709	1503645851	4526168315	0.844388	0.155612	0.554735	112.54	113.59	0.457177	0.457177	36.0548	0.011219	2.46934	0.93034	0.900427	0.878155	0.851015	0.816535	0.775868	0.532555		0	0	0	0	0	0	0	0
MBC_52-T1	HiSeq4000	SureSelect Clinical Research Exome	3095693983	40218220	40218220	1	129611499	129611499	129611499	1	1	126927381	0.979291	9502070676	4359342354	3587774702	1554953620	4359342354	0.836356	0.163644	0.548544	108.392	109.432	0.448452	0.448452	35.3133	0.011787	2.60553	0.928884	0.895685	0.870517	0.840438	0.803153	0.758895	0.504466		0	0	0	0	0	0	0	0
MBC_53-N	HiSeq4000	SureSelect Clinical Research Exome	3095693983	40218220	40218220	1	106785212	106785212	106785212	1	1	104509611	0.97869	7822256525	3684986391	3009236261	1128033873	3684986391	0.855792	0.144208	0.550473	91.6248	92.5072	0.460112	0.460112	36.2609	0.012011	2.56964	0.924878	0.893625	0.864017	0.825562	0.77674	0.721331	0.41722		0	0	0	0	0	0	0	0
MBC_53-T1	HiSeq4000	SureSelect Clinical Research Exome	3095693983	40218220	40218220	1	146685832	146685832	146685832	1	1	143718140	0.979768	10756204685	5195066658	4049711179	1511426848	5195066658	0.859483	0.140517	0.561946	129.172	130.396	0.472217	0.472217	37.1764	0.011366	2.60791	0.928011	0.898108	0.8774	0.854446	0.826403	0.793033	0.581815		0	0	0	0	0	0	0	0
MBC_54-N	HiSeq4000	SureSelect Clinical Research Exome	3095693983	40218220	40218220	1	99136637	99136637	99136637	1	1	96869080	0.977127	7229965091	3301003575	2812980504	1115981012	3301003575	0.845645	0.154355	0.53991	82.0773	82.8891	0.443967	0.443967	35.1435	0.012368	2.59028	0.924956	0.890131	0.854629	0.807308	0.748207	0.683192	0.349525		0	0	0	0	0	0	0	0
MBC_54-T1	HiSeq4000	SureSelect Clinical Research Exome	3095693983	40218220	40218220	1	135436097	135436097	135436097	1	1	132497919	0.978306	9916586369	4797586526	3667284452	1451715391	4797586526	0.853607	0.146393	0.566764	119.289	120.417	0.47231	0.47231	37.2388	0.011301	2.67594	0.928063	0.898674	0.87593	0.848429	0.814222	0.774366	0.538563		0	0	0	0	0	0	0	0
MBC_55-N	HiSeq4000	SureSelect Clinical Research Exome	3095693983	40218220	40218220	1	105645014	105645014	105645014	1	1	103370534	0.978471	7736607508	3528890759	2905323374	1302393375	3528890759	0.831658	0.168342	0.548457	87.7436	88.6521	0.445377	0.445377	35.1094	0.012762	2.68643	0.924505	0.88787	0.853516	0.809859	0.756189	0.696301	0.387432		0	0	0	0	0	0	0	0
MBC_55-T1	HiSeq4000	SureSelect Clinical Research Exome	3095693983	40218220	40218220	1	123402779	123402779	123402779	1	1	120790479	0.978831	9040053925	4330019352	3330780206	1379254367	4330019352	0.847429	0.152571	0.565218	107.663	108.74	0.467847	0.467847	36.8684	0.011796	2.78821	0.926483	0.894984	0.867342	0.832573	0.78949	0.739909	0.468228		0	0	0	0	0	0	0	0
MBC_56-N	HiSeq4000	SureSelect Clinical Research Exome	3095693983	40218220	40218220	1	112562736	112562736	112562736	1	1	110049101	0.977669	8236340524	3946330492	3084072288	1205937744	3946330492	0.853583	0.146417	0.561324	98.123	99.0781	0.467453	0.467453	36.8803	0.011805	2.54046	0.925899	0.895537	0.868657	0.833808	0.79007	0.739696	0.45493		0	0	0	0	0	0	0	0
MBC_56-T1	HiSeq4000	SureSelect Clinical Research Exome	3095693983	40218220	40218220	1	116025518	116025518	116025518	1	1	113520828	0.978413	8491639517	4071290696	3107110550	1313238271	4071290696	0.845349	0.154651	0.567158	101.23	102.252	0.467862	0.467862	36.9042	0.011869	2.55629	0.925822	0.894602	0.868737	0.836452	0.796087	0.748491	0.474432		0	0	0	0	0	0	0	0
MBC_57-N	HiSeq4000	SureSelect Clinical Research Exome	3095693983	40218220	40218220	1	117581272	117581272	117581272	1	1	115070186	0.978644	8612018743	3963713433	3369156003	1279149307	3963713433	0.851469	0.148531	0.540541	98.5552	99.5306	0.449472	0.449472	35.4268	0.011947	2.55207	0.927854	0.896211	0.869055	0.835213	0.792118	0.741578	0.459139		0	0	0	0	0	0	0	0
MBC_57-T1	HiSeq4000	SureSelect Clinical Research Exome	3095693983	40218220	40218220	1	113232249	113232249	113232249	1	1	110921288	0.979591	8300593195	4003296844	3006540215	1290756136	4003296844	0.844498	0.155502	0.571097	99.5394	100.514	0.471397	0.471397	37.1231	0.011938	2.79206	0.925655	0.893019	0.862937	0.823925	0.775882	0.721449	0.425876		0	0	0	0	0	0	0	0
MBC_58-N	HiSeq4000	SureSelect Clinical Research Exome	3095693983	40218220	40218220	1	103957528	103957528	103957528	1	1	101677304	0.978066	7607905665	3651146953	2869358717	1087399995	3651146953	0.85707	0.14293	0.559948	90.7834	91.6821	0.468287	0.468287	36.9402	0.01213	2.54672	0.923999	0.893307	0.863763	0.824829	0.77554	0.719407	0.411181		0	0	0	0	0	0	0	0
MBC_58-T1	HiSeq4000	SureSelect Clinical Research Exome	3095693983	40218220	40218220	1	129486932	129486932	129486932	1	1	125804216	0.971559	9411429380	4612085102	3263182293	1536161985	4612085102	0.836777	0.163223	0.585642	114.677	115.759	0.474909	0.474909	37.7205	0.011027	2.41164	0.929883	0.901285	0.881219	0.856382	0.824712	0.786853	0.544356		0	0	0	0	0	0	0	0
MBC_59-N	HiSeq4000	SureSelect Clinical Research Exome	3095693983	40218220	40218220	1	95267969	95267969	95267969	1	1	93294759	0.979288	6980037552	3225295505	2696661977	1058080070	3225295505	0.848413	0.151587	0.544633	80.1949	81.0268	0.4514	0.4514	35.567	0.012817	2.61377	0.923296	0.887608	0.849663	0.799459	0.737941	0.67052	0.333109		0	0	0	0	0	0	0	0
MBC_59-T1	HiSeq4000	SureSelect Clinical Research Exome	3095693983	40218220	40218220	1	153413854	153413854	153413854	1	1	150324505	0.979863	11251558078	5233671104	4211720013	1806166961	5233671104	0.839474	0.160526	0.554098	130.132	131.4	0.454863	0.454863	35.8038	0.011567	2.98636	0.93268	0.89805	0.873223	0.84409	0.809051	0.769112	0.542213		0	0	0	0	0	0	0	0
MBC_5-N	HiSeq4000	SureSelect Clinical Research Exome	3095693983	40218220	40218220	1	123609036	123609036	123609036	1	1	120673511	0.976252	9033780104	4414796685	3381421404	1237562015	4414796685	0.863007	0.136993	0.566274	109.771	110.796	0.476211	0.476211	37.6163	0.011311	2.51809	0.927409	0.899449	0.876682	0.847672	0.811007	0.769053	0.518579		0	0	0	0	0	0	0	0
MBC_5-T1	HiSeq4000	SureSelect Clinical Research Exome	3095693983	40218220	40218220	1	119253773	119253773	119253773	1	1	116821250	0.979602	8745626247	4114398844	3306348964	1324878439	4114398844	0.84851	0.15149	0.554445	102.302	103.294	0.460016	0.460016	36.2118	0.011929	2.79172	0.925069	0.892764	0.863297	0.826699	0.781051	0.72872	0.450176		0	0	0	0	0	0	0	0
MBC_60-N	HiSeq4000	SureSelect Clinical Research Exome	3095693983	40218220	40218220	1	91159871	91159871	91159871	1	1	89230010	0.97883	6677453871	3257264142	2571420815	848768914	3257264142	0.87289	0.12711	0.558833	80.9898	81.8457	0.476418	0.476418	37.5472	0.012743	2.55768	0.919659	0.887518	0.852927	0.80628	0.747958	0.682688	0.343449		0	0	0	0	0	0	0	0
MBC_60-T1	HiSeq4000	SureSelect Clinical Research Exome	3095693983	40218220	40218220	1	137633527	137633527	137633527	1	1	134933896	0.980385	10099713941	4841388910	3768360984	1489964047	4841388910	0.852475	0.147525	0.562315	120.378	121.516	0.469013	0.469013	36.8974	0.011343	2.96381	0.931044	0.900072	0.873551	0.83974	0.799895	0.756326	0.512		0	0	0	0	0	0	0	0
MBC_61-N	HiSeq4000	SureSelect Clinical Research Exome	3095693983	40218220	40218220	1	101195311	101195311	101195311	1	1	99067511	0.978973	7412823720	3562603098	2805051521	1045169101	3562603098	0.859005	0.140995	0.559484	88.5818	89.4688	0.469403	0.469403	36.9929	0.012766	2.63144	0.92206	0.889793	0.858076	0.816372	0.764271	0.706418	0.393952		0	0	0	0	0	0	0	0
MBC_61-T1	HiSeq4000	SureSelect Clinical Research Exome	3095693983	40218220	40218220	1	140036722	140036722	140036722	1	1	137050415	0.978675	10255233373	4763483992	3740119651	1751629730	4763483992	0.829197	0.170803	0.560172	118.441	119.558	0.453546	0.453546	35.7532	0.01181	2.71723	0.930493	0.89678	0.872977	0.84439	0.808765	0.766972	0.52991		0	0	0	0	0	0	0	0
MBC_62-N	HiSeq4000	SureSelect Clinical Research Exome	3095693983	40218220	40218220	1	101014941	101014941	101014941	1	1	98818879	0.97826	7392560533	3301970037	2945967895	1144622601	3301970037	0.845166	0.154834	0.52849	82.1013	82.9156	0.435839	0.435839	34.3806	0.011983	2.59111	0.926886	0.891394	0.855329	0.806938	0.747184	0.68204	0.347332		0	0	0	0	0	0	0	0
MBC_62-T1	HiSeq4000	SureSelect Clinical Research Exome	3095693983	40218220	40218220	1	127437636	127437636	127437636	1	1	124575447	0.97754	9322361428	4473818037	3468526696	1380016695	4473818037	0.851967	0.148033	0.563287	111.239	112.288	0.468079	0.468079	36.9392	0.011407	2.67352	0.927322	0.896605	0.872048	0.841948	0.804479	0.760895	0.509574		0	0	0	0	0	0	0	0
MBC_63-N	HiSeq4000	SureSelect Clinical Research Exome	3095693983	40218220	40218220	1	106940327	106940327	106940327	1	1	104553436	0.97768	7825920349	3707666503	2911160996	1207092850	3707666503	0.845757	0.154243	0.56017	92.1887	93.068	0.462272	0.462272	36.467	0.011649	2.51535	0.926124	0.895141	0.866563	0.82875	0.780967	0.726641	0.421752		0	0	0	0	0	0	0	0
MBC_63-T1	HiSeq4000	SureSelect Clinical Research Exome	3095693983	40218220	40218220	1	137615806	137615806	137615806	1	1	134705675	0.978853	10082120147	4847348277	3715103096	1519668774	4847348277	0.849271	0.150729	0.566117	120.526	121.652	0.46965	0.46965	37.0073	0.011416	2.82912	0.928088	0.897002	0.872918	0.843325	0.806983	0.764977	0.523475		0	0	0	0	0	0	0	0
MBC_64-N	HiSeq4000	SureSelect Clinical Research Exome	3095693983	40218220	40218220	1	115601794	115601794	115601794	1	1	113074217	0.978135	8461408217	3792833504	3300934787	1367639926	3792833504	0.838367	0.161633	0.534671	94.3063	95.1892	0.43746	0.43746	34.503	0.011791	2.57268	0.929992	0.896383	0.867404	0.829883	0.78207	0.727923	0.43078		0	0	0	0	0	0	0	0
MBC_64-T1	HiSeq4000	SureSelect Clinical Research Exome	3095693983	40218220	40218220	1	150909244	150909244	150909244	1	1	147759402	0.979128	11057946268	5129250473	4078784003	1849911792	5129250473	0.832707	0.167293	0.557041	127.535	128.761	0.453186	0.453186	35.7038	0.011668	2.79916	0.931356	0.898293	0.875761	0.849466	0.817435	0.779765	0.557482		0	0	0	0	0	0	0	0
MBC_65-N	HiSeq4000	SureSelect Clinical Research Exome	3095693983	40218220	40218220	1	114000373	114000373	114000373	1	1	111532596	0.978353	8348135021	3987981152	3149339380	1210814489	3987981152	0.85496	0.14504	0.55875	99.1586	100.109	0.466429	0.466429	36.7704	0.011819	2.50273	0.925429	0.89479	0.868427	0.834888	0.792666	0.743591	0.463317		0	0	0	0	0	0	0	0
MBC_65-T1	HiSeq4000	SureSelect Clinical Research Exome	3095693983	40218220	40218220	1	152305644	152305644	152305644	1	1	148969648	0.978097	11149330885	5196268667	4237987188	1715075030	5196268667	0.846172	0.153828	0.550787	129.202	130.408	0.454898	0.454898	35.8738	0.011384	2.71683	0.931076	0.899544	0.877692	0.852704	0.822187	0.786207	0.567762		0	0	0	0	0	0	0	0
MBC_66-N	HiSeq4000	SureSelect Clinical Research Exome	3095693983	40218220	40218220	1	73229595	73229595	73229595	1	1	71551391	0.977083	5357388564	2506186101	2057557448	793645015	2506186101	0.85186	0.14814	0.549151	62.3147	62.9651	0.456316	0.456316	36.0077	0.013174	2.62355	0.919997	0.881354	0.826392	0.75311	0.669729	0.579727	0.186354		0	0	0	0	0	0	0	0
MBC_66-T1	HiSeq4000	SureSelect Clinical Research Exome	3095693983	40218220	40218220	1	115520541	115520541	115520541	1	1	113215721	0.980048	8477049041	4015918162	3200548115	1260582764	4015918162	0.851295	0.148705	0.556494	99.8532	100.915	0.463516	0.463516	36.4649	0.013251	2.80318	0.920435	0.885305	0.855155	0.818433	0.773945	0.723289	0.4484		0	0	0	0	0	0	0	0
MBC_67-N	HiSeq4000	SureSelect Clinical Research Exome	3095693983	40218220	40218220	1	83116686	83116686	83116686	1	1	81216332	0.977136	6081199799	2961441437	2292463195	827295167	2961441437	0.863959	0.136041	0.563665	73.6343	74.3652	0.475066	0.475066	37.4843	0.012455	2.56432	0.920766	0.888011	0.847338	0.791058	0.72422	0.650882	0.282055		0	0	0	0	0	0	0	0
MBC_67-T1	HiSeq4000	SureSelect Clinical Research Exome	3095693983	40218220	40218220	1	139578656	139578656	139578656	1	1	136662304	0.979106	10231116115	4783112953	3720958539	1727044623	4783112953	0.831197	0.168803	0.56245	118.929	120.058	0.45691	0.45691	35.9851	0.011636	2.92825	0.929975	0.895367	0.869514	0.836867	0.797378	0.752649	0.503789		0	0	0	0	0	0	0	0
MBC_68-N	HiSeq4000	SureSelect Clinical Research Exome	3095693983	40218220	40218220	1	90100338	90100338	90100338	1	1	88042133	0.977157	6591616867	3135463492	2427071269	1029082106	3135463492	0.84388	0.15612	0.563675	77.9613	78.7181	0.463996	0.463996	36.6138	0.01208	2.53929	0.923729	0.890669	0.853145	0.801528	0.739266	0.671035	0.315889		0	0	0	0	0	0	0	0
MBC_68-T1	HiSeq4000	SureSelect Clinical Research Exome	3095693983	40218220	40218220	1	155820280	155820280	155820280	1	1	152464962	0.978467	11415644801	5248401794	4222759576	1944483431	5248401794	0.829665	0.170335	0.554146	130.498	131.72	0.449099	0.449099	35.3885	0.011416	2.74417	0.933178	0.899165	0.877802	0.853013	0.822638	0.787256	0.573878		0	0	0	0	0	0	0	0
MBC_69-N	HiSeq4000	SureSelect Clinical Research Exome	3095693983	40218220	40218220	1	118589954	118589954	118589954	1	1	115841385	0.976823	8673781342	4106113144	3194103301	1373564897	4106113144	0.841642	0.158358	0.562465	102.096	103.057	0.461659	0.461659	36.4383	0.011462	2.51359	0.928523	0.898468	0.873311	0.840742	0.799627	0.752244	0.4785		0	0	0	0	0	0	0	0
MBC_69-T1	HiSeq4000	SureSelect Clinical Research Exome	3095693983	40218220	40218220	1	168750078	168750078	168750078	1	1	165421663	0.980276	12387086741	5561840759	4814934623	2010311359	5561840759	0.837709	0.162291	0.535989	138.292	139.586	0.439454	0.439454	34.5609	0.011594	2.96991	0.933479	0.898642	0.875267	0.849002	0.817871	0.782345	0.571504		0	0	0	0	0	0	0	0
MBC_6-N	HiSeq4000	SureSelect Clinical Research Exome	3095693983	40218220	40218220	1	79161356	79161356	79161356	1	1	77118246	0.974191	5763816234	2675750870	2203620002	884445362	2675750870	0.846552	0.153448	0.54838	66.5308	67.1987	0.450683	0.450683	35.7331	0.012762	2.58457	0.921962	0.885094	0.836948	0.769689	0.691582	0.607865	0.222581		0	0	0	0	0	0	0	0
MBC_6-T1	HiSeq4000	SureSelect Clinical Research Exome	3095693983	40218220	40218220	1	144567274	144567274	144567274	1	1	141420720	0.978235	10586873838	4969742997	4014910560	1602220281	4969742997	0.84866	0.15134	0.553137	123.569	124.714	0.458356	0.458356	36.1328	0.011251	2.5982	0.930166	0.89998	0.878394	0.853541	0.823026	0.786373	0.561179		0	0	0	0	0	0	0	0
MBC_70-N	HiSeq4000	SureSelect Clinical Research Exome	3095693983	40218220	40218220	1	93735811	93735811	93735811	1	1	91639305	0.977634	6861060906	3160859194	2569518160	1130683552	3160859194	0.835203	0.164797	0.551597	78.5927	79.3635	0.449612	0.449612	35.4608	0.012272	2.56011	0.925038	0.890068	0.853085	0.80178	0.739178	0.670902	0.321123		0	0	0	0	0	0	0	0
MBC_70-T1	HiSeq4000	SureSelect Clinical Research Exome	3095693983	40218220	40218220	1	121614781	121614781	121614781	1	1	119193467	0.98009	8923053386	3982249789	3478161875	1462641722	3982249789	0.836083	0.163917	0.533784	99.0161	100.024	0.436597	0.436597	34.3519	0.012817	2.94187	0.926556	0.889258	0.855044	0.812074	0.760912	0.703881	0.41769		0	0	0	0	0	0	0	0
MBC_71-N	HiSeq4000	SureSelect Clinical Research Exome	3095693983	40218220	40218220	1	110889636	110889636	110889636	1	1	108408488	0.977625	8116946046	3767342274	3030219896	1319383876	3767342274	0.837453	0.162547	0.55422	93.6725	94.5595	0.452984	0.452984	35.7254	0.011919	2.55566	0.927476	0.895502	0.866586	0.828664	0.781211	0.727355	0.428069		0	0	0	0	0	0	0	0
MBC_71-T1	HiSeq4000	SureSelect Clinical Research Exome	3095693983	40218220	40218220	1	133384901	133384901	133384901	1	1	130479617	0.978219	9770093542	4756426790	3550984894	1462681858	4756426790	0.85029	0.14971	0.572552	118.265	119.407	0.475459	0.475459	37.4729	0.011869	2.59581	0.92717	0.896863	0.874976	0.849002	0.817009	0.779142	0.548556		0	0	0	0	0	0	0	0
MBC_72-N	HiSeq4000	SureSelect Clinical Research Exome	3095693983	40218220	40218220	1	90667814	90667814	90667814	1	1	88665676	0.977918	6638251932	3049024081	2495530924	1093696927	3049024081	0.835243	0.164757	0.549913	75.812	76.5614	0.44838	0.44838	35.3543	0.012254	2.55205	0.924711	0.889365	0.850287	0.796846	0.731746	0.660767	0.300543		0	0	0	0	0	0	0	0
MBC_72-T1	HiSeq4000	SureSelect Clinical Research Exome	3095693983	40218220	40218220	1	123914492	123914492	123914492	1	1	121388884	0.979618	9089957036	4318119680	3511656334	1260181022	4318119680	0.861366	0.138634	0.5515	107.367	108.419	0.464634	0.464634	36.5652	0.012144	2.64436	0.924308	0.892967	0.866999	0.835635	0.79668	0.750753	0.489514		0	0	0	0	0	0	0	0
MBC_73-N	HiSeq4000	SureSelect Clinical Research Exome	3095693983	40218220	40218220	1	102430171	102430171	102430171	1	1	100171367	0.977948	7499606198	3438806605	2924156440	1136643153	3438806605	0.84844	0.15156	0.540441	85.5037	86.3404	0.447629	0.447629	35.2943	0.012281	2.53942	0.925507	0.891783	0.858627	0.814771	0.759894	0.698896	0.374951		0	0	0	0	0	0	0	0
MBC_73-T1	HiSeq4000	SureSelect Clinical Research Exome	3095693983	40218220	40218220	1	142626359	142626359	142626359	1	1	139567074	0.97855	10447611531	4824022675	4286122869	1337465987	4824022675	0.871984	0.128016	0.529522	119.946	121.061	0.450971	0.450971	35.5408	0.011398	2.63176	0.929892	0.899755	0.877133	0.850466	0.817442	0.778199	0.546287		0	0	0	0	0	0	0	0
MBC_74-N	HiSeq4000	SureSelect Clinical Research Exome	3095693983	40218220	40218220	1	110874478	110874478	110874478	1	1	108487239	0.978469	8122542606	3822309367	3058595359	1241637880	3822309367	0.847137	0.152863	0.555495	95.0392	95.9892	0.459656	0.459656	36.2217	0.011993	2.52603	0.925857	0.894731	0.866681	0.830626	0.785007	0.732572	0.439078		0	0	0	0	0	0	0	0
MBC_74-T1	HiSeq4000	SureSelect Clinical Research Exome	3095693983	40218220	40218220	1	134258848	134258848	134258848	1	1	131604129	0.980227	9852824363	4336363330	3993327530	1523133503	4336363330	0.845411	0.154589	0.520591	107.821	108.873	0.430647	0.430647	33.8766	0.0118	2.86508	0.932412	0.898072	0.867998	0.829495	0.78258	0.729855	0.458381		0	0	0	0	0	0	0	0
MBC_75-N	HiSeq4000	SureSelect Clinical Research Exome	3095693983	40218220	40218220	1	105770466	105770466	105770466	1	1	103461989	0.978175	7744784589	3783704860	3102777400	858302329	3783704860	0.889177	0.110823	0.549439	94.0794	95.0687	0.476971	0.476971	37.6048	0.012487	2.50181	0.92139	0.892905	0.865174	0.829133	0.783123	0.72984	0.433587		0	0	0	0	0	0	0	0
MBC_75-T1	HiSeq4000	SureSelect Clinical Research Exome	3095693983	40218220	40218220	1	135894619	135894619	135894619	1	1	132952493	0.97835	9954171296	4522155821	3931186217	1500829258	4522155821	0.849226	0.150774	0.534955	112.44	113.512	0.443692	0.443692	34.9684	0.011347	2.57983	0.931056	0.900102	0.87601	0.847372	0.811163	0.767985	0.519799		0	0	0	0	0	0	0	0
MBC_76-N	HiSeq4000	SureSelect Clinical Research Exome	3095693983	40218220	40218220	1	102332029	102332029	102332029	1	1	100161788	0.978792	7495998908	3362754363	3165381933	967862612	3362754363	0.870883	0.129117	0.515117	83.6127	84.4622	0.438149	0.438149	34.5303	0.012629	2.55946	0.925104	0.891549	0.857216	0.811137	0.754065	0.690743	0.361474		0	0	0	0	0	0	0	0
MBC_76-T1	HiSeq4000	SureSelect Clinical Research Exome	3095693983	40218220	40218220	1	136228388	136228388	136228388	1	1	133227685	0.977973	9972525313	4593885940	4054232313	1324407060	4593885940	0.867194	0.132806	0.531201	114.224	115.319	0.449626	0.449626	35.4577	0.011768	2.68183	0.927986	0.897536	0.873011	0.843933	0.80766	0.765067	0.521373		0	0	0	0	0	0	0	0
MBC_77-N	HiSeq4000	SureSelect Clinical Research Exome	3095693983	40218220	40218220	1	77942742	77942742	77942742	1	1	76212749	0.977804	5705264447	2694666906	2181160692	829436849	2694666906	0.854619	0.145381	0.552658	67.0011	67.6993	0.460965	0.460965	36.355	0.013096	2.50738	0.919879	0.883227	0.836767	0.771941	0.694867	0.612741	0.227223		0	0	0	0	0	0	0	0
MBC_77-T1	HiSeq4000	SureSelect Clinical Research Exome	3095693983	40218220	40218220	1	138684289	138684289	138684289	1	1	135574335	0.977575	10151270882	4658411683	3975062944	1517796255	4658411683	0.850482	0.149518	0.539576	115.828	116.917	0.447867	0.447867	35.3226	0.011494	2.719	0.930663	0.899378	0.874599	0.844602	0.807256	0.763816	0.517256		0	0	0	0	0	0	0	0
MBC_78-N	HiSeq4000	SureSelect Clinical Research Exome	3095693983	40218220	40218220	1	91892209	91892209	91892209	1	1	89867896	0.977971	6728388265	3120520346	2532696990	1075170929	3120520346	0.840204	0.159796	0.55199	77.5897	78.3759	0.45278	0.45278	35.6986	0.01278	2.52826	0.923299	0.88781	0.849821	0.797928	0.734416	0.665001	0.314951		0	0	0	0	0	0	0	0
MBC_78-T1	HiSeq4000	SureSelect Clinical Research Exome	3095693983	40218220	40218220	1	135520980	135520980	135520980	1	1	132518078	0.977842	9919583659	4583084775	3792487695	1544011189	4583084775	0.844347	0.155653	0.547197	113.955	115.04	0.45091	0.45091	35.5631	0.011983	2.80586	0.928808	0.895503	0.869746	0.838585	0.800427	0.756512	0.503776		0	0	0	0	0	0	0	0
MBC_79-N	HiSeq4000	SureSelect Clinical Research Exome	3095693983	40218220	40218220	1	102727653	102727653	102727653	1	1	100436527	0.977697	7519788951	3520512635	2792192073	1207084243	3520512635	0.839479	0.160521	0.557687	87.5353	88.3981	0.456938	0.456938	36.0359	0.012112	2.52566	0.925394	0.892444	0.860815	0.819015	0.766601	0.707427	0.388619		0	0	0	0	0	0	0	0
MBC_79-T1	HiSeq4000	SureSelect Clinical Research Exome	3095693983	40218220	40218220	1	136357458	136357458	136357458	1	1	133692495	0.980456	10009911570	4656864283	3870253024	1482794263	4656864283	0.851867	0.148133	0.546124	115.79	116.929	0.455358	0.455358	35.8095	0.012386	2.99817	0.925915	0.892056	0.864258	0.8314	0.791921	0.746288	0.496013		0	0	0	0	0	0	0	0
MBC_7-N	HiSeq4000	SureSelect Clinical Research Exome	3095693983	40218220	40218220	1	100340594	100340594	100340594	1	1	98057659	0.977248	7339069799	3446805190	2881390852	1010873757	3446805190	0.862261	0.137739	0.544674	85.7026	86.5376	0.458014	0.458014	36.1502	0.012052	2.4725	0.925304	0.893964	0.862034	0.818597	0.764204	0.703718	0.37466		0	0	0	0	0	0	0	0
MBC_7-T1	HiSeq4000	SureSelect Clinical Research Exome	3095693983	40218220	40218220	1	126342010	126342010	126342010	1	1	123553524	0.977929	9247339725	4369276146	3403156943	1474906636	4369276146	0.840505	0.159495	0.56215	108.639	109.664	0.461106	0.461106	36.3687	0.011759	2.81189	0.928667	0.895804	0.868651	0.834371	0.792248	0.744419	0.472867		0	0	0	0	0	0	0	0
MBC_80-N	HiSeq4000	SureSelect Clinical Research Exome	3095693983	40218220	40218220	1	90880358	90880358	90880358	1	1	88859629	0.977765	6653463323	3108674950	2478402999	1066385374	3108674950	0.839725	0.160275	0.556404	77.2952	78.0544	0.456083	0.456083	35.9636	0.012437	2.51788	0.923507	0.88882	0.85104	0.799159	0.735721	0.66594	0.31264		0	0	0	0	0	0	0	0
MBC_80-T1	HiSeq4000	SureSelect Clinical Research Exome	3095693983	40218220	40218220	1	132162388	132162388	132162388	1	1	129398976	0.979091	9688081899	4564379107	3762332598	1361370194	4564379107	0.85948	0.14052	0.548161	113.49	114.63	0.460482	0.460482	36.2643	0.012537	3.01657	0.924262	0.890938	0.861803	0.826464	0.784154	0.736374	0.482853		0	0	0	0	0	0	0	0
MBC_81-N	HiSeq2500	SureSelect All Exon V5	3095693983	36820615	36820615	1	62675006	62675006	62675006	1	1	61322287	0.978417	4643552855	2116961848	1731776233	794814774	2116961848	0.828835	0.171165	0.550041	57.4939	58.1036	0.444432	0.444432	38.3292	0.014123	2.23475	0.976515	0.935687	0.86037	0.758431	0.647156	0.535314	0.127575		0	0	0	0	0	0	0	0
MBC_81-T1	HiSeq2500	SureSelect All Exon V5	3095693983	36820615	36820615	1	116608765	116608765	116608765	1	1	114152537	0.978936	8646564949	3817243936	3070651691	1758669322	3817243936	0.796605	0.203395	0.554196	103.671	104.569	0.43073	0.43073	37.117	0.011063	2.17853	0.982418	0.960504	0.930906	0.890586	0.839665	0.781855	0.469592		0	0	0	0	0	0	0	0
MBC_82-N	HiSeq2500	SureSelect All Exon V5	3095693983	36820615	36820615	1	59429082	59429082	59429082	1	1	58224242	0.979726	4412553308	2001429936	1522219860	888903512	2001429936	0.798551	0.201449	0.567999	54.3562	54.9068	0.443127	0.443127	38.1344	0.013377	2.19627	0.978341	0.936732	0.853191	0.74403	0.6268	0.508614	0.099126		0	0	0	0	0	0	0	0
MBC_82-T1	HiSeq2500	SureSelect All Exon V5	3095693983	36820615	36820615	1	124763620	124763620	124763620	1	1	122160090	0.979132	9258085363	4072812326	3197078920	1988194117	4072812326	0.785248	0.214752	0.56023	110.612	111.542	0.429529	0.429529	36.9862	0.010554	2.37323	0.983897	0.963013	0.931219	0.888041	0.834931	0.775679	0.473421		0	0	0	0	0	0	0	0
MBC_83-N	HiSeq2500	SureSelect All Exon V5	3095693983	36820615	36820615	1	67542225	67542225	67542225	1	1	66003324	0.977216	4998019170	2205174835	1751115550	1041728785	2205174835	0.791572	0.208428	0.557384	59.8897	60.481	0.42959	0.42959	37.0947	0.013044	2.16003	0.978976	0.942102	0.872279	0.776241	0.669611	0.56103	0.144392		0	0	0	0	0	0	0	0
MBC_83-T1	HiSeq2500	SureSelect All Exon V5	3095693983	36820615	36820615	1	110631552	110631552	110631552	1	1	108079110	0.976928	8182191282	3677680521	2762496800	1742013961	3677680521	0.787097	0.212903	0.571053	99.881	100.749	0.437403	0.437403	37.7895	0.011114	2.34301	0.982994	0.959697	0.92423	0.875713	0.81701	0.752642	0.428761		0	0	0	0	0	0	0	0
MBC_84-N	HiSeq2500	SureSelect All Exon V5	3095693983	36820615	36820615	1	72797655	72797655	72797655	1	1	71267555	0.978981	5397806949	2362597881	1896530222	1138678846	2362597881	0.789048	0.210952	0.554714	64.1651	64.7834	0.42703	0.42703	36.7993	0.012692	2.15945	0.979671	0.945605	0.883695	0.79728	0.699401	0.598341	0.180508		0	0	0	0	0	0	0	0
MBC_84-T1	HiSeq2500	SureSelect All Exon V5	3095693983	36820615	36820615	1	111071253	111071253	111071253	1	1	108750817	0.979109	8234196711	3603879820	2881108061	1749208830	3603879820	0.787568	0.212432	0.555727	97.8767	98.7377	0.426928	0.426928	36.7973	0.011216	2.40824	0.982761	0.958097	0.919173	0.866154	0.802409	0.732871	0.400422		0	0	0	0	0	0	0	0
MBC_85-N	HiSeq2500	SureSelect All Exon V5	3095693983	36820615	36820615	1	67729786	67729786	67729786	1	1	66271214	0.978465	5019764302	2248776709	1728760695	1042226898	2248776709	0.792375	0.207625	0.565369	61.0739	61.6575	0.436871	0.436871	37.6643	0.012702	2.12612	0.979385	0.943561	0.875823	0.782662	0.679012	0.573191	0.153569		0	0	0	0	0	0	0	0
MBC_85-T1	HiSeq2500	SureSelect All Exon V5	3095693983	36820615	36820615	1	109256510	109256510	109256510	1	1	106689461	0.976504	8076818858	3581674906	2736292605	1758851347	3581674906	0.782235	0.217765	0.566903	97.2736	98.1071	0.431345	0.431345	37.2832	0.01097	2.39286	0.983308	0.95936	0.921577	0.869406	0.806531	0.737699	0.403187		0	0	0	0	0	0	0	0
MBC_86-N	HiSeq2500	SureSelect All Exon V5	3095693983	36820615	36820615	1	66164828	66164828	66164828	1	1	64855563	0.980212	4914009033	2300019891	1712015847	901973295	2300019891	0.816449	0.183551	0.57328	62.4655	63.08	0.457394	0.457394	39.3516	0.013026	2.17517	0.977943	0.942257	0.876231	0.786081	0.685771	0.582744	0.166649		0	0	0	0	0	0	0	0
MBC_86-T1	HiSeq2500	SureSelect All Exon V5	3095693983	36820615	36820615	1	98659772	98659772	98659772	1	1	94615652	0.959009	7137867728	3164953138	2468419063	1504495527	3164953138	0.789223	0.210777	0.561822	85.956	86.7141	0.422098	0.422098	37.2791	0.011614	2.40873	0.981208	0.952916	0.906779	0.843158	0.767777	0.688139	0.328983		0	0	0	0	0	0	0	0
MBC_87-N	HiSeq2500	SureSelect All Exon V5	3095693983	36820615	36820615	1	85805389	85805389	85805389	1	1	83315063	0.970977	6303956571	2849659613	2189813368	1264483590	2849659613	0.799414	0.200586	0.565468	77.393	78.1341	0.436983	0.436983	38.0055	0.012493	2.17039	0.97954	0.950756	0.905188	0.841005	0.76387	0.682119	0.295915		0	0	0	0	0	0	0	0
MBC_87-T1	HiSeq2500	SureSelect All Exon V5	3095693983	36820615	36820615	1	129241823	129241823	129241823	1	1	126024601	0.975107	9526537464	4142000036	3465449738	1919087690	4142000036	0.798553	0.201447	0.544466	112.491	113.467	0.42169	0.42169	36.5546	0.011276	2.26934	0.982433	0.961148	0.933267	0.896221	0.849873	0.796855	0.506765		0	0	0	0	0	0	0	0
MBC_88-N	NextSeq500	SureSelect Clinical Research Exome	3095693983	40218220	40218220	1	128576508	128576508	128576508	1	1	125456009	0.97573	9369760986	4562966423	3827944723	978849840	4562966423	0.895531	0.104469	0.543799	113.455	114.965	0.473178	0.473178	37.4847	0.015975	2.61284	0.917687	0.887544	0.862759	0.835622	0.803886	0.766338	0.519161		0	0	0	0	0	0	0	0
MBC_88-T1	NextSeq500	SureSelect Clinical Research Exome	3095693983	40218220	40218220	1	191756499	191756499	191756499	1	1	186625775	0.973244	13940987800	6581798303	5188346764	2170842733	6581798303	0.844283	0.155717	0.559194	163.652	165.412	0.45765	0.45765	36.3401	0.013004	2.43252	0.932971	0.900016	0.884228	0.869382	0.853035	0.834273	0.693843		0	0	0	0	0	0	0	0
MBC_89-N	NextSeq500	SureSelect Clinical Research Exome	3095693983	40218220	40218220	1	96872137	96872137	96872137	1	1	94408883	0.974572	7051368110	3285773815	2590992185	1174602110	3285773815	0.833422	0.166578	0.559113	81.6986	82.7437	0.452249	0.452249	35.8674	0.015892	2.50739	0.919002	0.882408	0.849376	0.807456	0.753127	0.688538	0.352415		0	0	0	0	0	0	0	0
MBC_89-T1	NextSeq500	SureSelect Clinical Research Exome	3095693983	40218220	40218220	1	152714548	152714548	152714548	1	1	149077313	0.976183	11141828120	5589777995	4426030598	1126019527	5589777995	0.898938	0.101062	0.558096	138.986	140.688	0.488037	0.488037	38.6165	0.015014	2.60533	0.921083	0.894015	0.875132	0.855518	0.832701	0.805354	0.612405		0	0	0	0	0	0	0	0
MBC_8-N	HiSeq4000	SureSelect Clinical Research Exome	3095693983	40218220	40218220	1	111141781	111141781	111141781	1	1	108542563	0.976613	8125374722	3817963471	3051409031	1256002220	3817963471	0.845422	0.154578	0.555795	94.9312	95.8308	0.458029	0.458029	36.1679	0.01164	2.52186	0.927544	0.89719	0.869533	0.832849	0.786595	0.734197	0.435967		0	0	0	0	0	0	0	0
MBC_8-T1	HiSeq4000	SureSelect Clinical Research Exome	3095693983	40218220	40218220	1	139879306	139879306	139879306	1	1	136883443	0.978583	10247126650	4896551260	3861052914	1489522476	4896551260	0.85464	0.14536	0.55912	121.75	122.903	0.466741	0.466741	36.781	0.011585	2.61496	0.927853	0.898036	0.876051	0.850559	0.81946	0.782687	0.556461		0	0	0	0	0	0	0	0
MBC_90-N	NextSeq500	SureSelect Clinical Research Exome	3095693983	40218220	40218220	1	109029793	109029793	109029793	1	1	106326776	0.975208	7943748488	3680780862	2956712094	1306255532	3680780862	0.835562	0.164438	0.554544	91.5202	92.636	0.450125	0.450125	35.6656	0.014799	2.50368	0.922493	0.887647	0.859082	0.824579	0.780502	0.726594	0.420614		0	0	0	0	0	0	0	0
MBC_90-T1	NextSeq500	SureSelect Clinical Research Exome	3095693983	40218220	40218220	1	175280061	175280061	175280061	1	1	169916393	0.969399	12686691205	6045131997	4703309740	1938249468	6045131997	0.847222	0.152778	0.562419	150.308	151.95	0.459846	0.459846	36.6769	0.01327	2.49099	0.930264	0.897842	0.880765	0.864145	0.844847	0.821918	0.659818		0	0	0	0	0	0	0	0
MBC_91-N	HiSeq4000	SureSelect Clinical Research Exome	3095693983	40218220	40218220	1	115430349	115430349	115430349	1	1	113150059	0.980245	8582373213	4151982241	3281420029	1148970943	4151982241	0.866124	0.133876	0.558557	103.236	104.501	0.473284	0.473284	37.2377	0.014721	2.37501	0.921564	0.892263	0.868912	0.841749	0.80711	0.763967	0.494412		0	0	0	0	0	0	0	0
MBC_91-T1	HiSeq4000	SureSelect Clinical Research Exome	3095693983	40218220	40218220	1	184826382	184826382	184826382	1	1	181061630	0.979631	13732891504	6495298677	5111296649	2126296178	6495298677	0.845168	0.154832	0.559621	161.501	163.249	0.462404	0.462404	36.4059	0.012803	2.59126	0.934796	0.901929	0.886231	0.870065	0.850745	0.827675	0.679988		0	0	0	0	0	0	0	0
MBC_92-N	HiSeq4000	SureSelect Clinical Research Exome	3095693983	40218220	40218220	1	104444819	104444819	104444819	1	1	102232637	0.97882	7750868131	3582737331	2789152939	1378977861	3582737331	0.822087	0.177913	0.562272	89.0824	90.2096	0.451351	0.451351	35.5795	0.015641	2.50582	0.920198	0.883472	0.85431	0.818814	0.773875	0.719204	0.401611		0	0	0	0	0	0	0	0
MBC_92-T1	HiSeq4000	SureSelect Clinical Research Exome	3095693983	40218220	40218220	1	181906735	181906735	181906735	1	1	177984437	0.978438	13493133550	6183611626	4914333486	2395188438	6183611626	0.822488	0.177512	0.557185	153.751	155.402	0.44728	0.44728	35.2748	0.013023	2.54758	0.935691	0.898853	0.8817	0.864743	0.845176	0.822034	0.653159		0	0	0	0	0	0	0	0
MBC_93-N	HiSeq4000	SureSelect Clinical Research Exome	3095693983	40218220	40218220	1	115314774	115314774	115314774	1	1	112689372	0.977233	8538857496	3870613187	3100441803	1567802506	3870613187	0.816392	0.183608	0.555241	96.2403	97.389	0.441653	0.441653	34.8911	0.014698	2.43473	0.92374	0.887545	0.861015	0.829959	0.790637	0.742248	0.448798		0	0	0	0	0	0	0	0
MBC_93-T1	HiSeq4000	SureSelect Clinical Research Exome	3095693983	40218220	40218220	1	181833998	181833998	181833998	1	1	177689434	0.977207	13463912092	6114495764	4968274537	2381141791	6114495764	0.823146	0.176854	0.551712	152.033	153.692	0.442458	0.442458	34.9562	0.012995	2.60494	0.935714	0.89818	0.880318	0.862558	0.842365	0.818406	0.646726		0	0	0	0	0	0	0	0
MBC_94-N	NextSeq500	SureSelect Clinical Research Exome	3095693983	40218220	40218220	1	83334398	83334398	83334398	1	1	81879185	0.982538	6210983392	2978154172	2527050882	705778338	2978154172	0.886366	0.113634	0.540971	74.0499	75.0772	0.470229	0.470229	36.9081	0.016877	2.50257	0.914634	0.87996	0.842482	0.793285	0.72812	0.652669	0.294285		0	0	0	0	0	0	0	0
MBC_94-T1	NextSeq500	SureSelect Clinical Research Exome	3095693983	40218220	40218220	1	162224890	162224890	162224890	1	1	159332463	0.98217	12087320933	5923292585	4807312122	1356716226	5923292585	0.887757	0.112243	0.552	147.279	149.058	0.480432	0.480432	37.7197	0.014634	2.56997	0.923488	0.895405	0.877739	0.859868	0.839128	0.81459	0.639824		0	0	0	0	0	0	0	0
MBC_95-N	NextSeq500	SureSelect Clinical Research Exome	3095693983	40218220	40218220	1	99479161	99479161	99479161	1	1	97480028	0.979904	7392713835	3456975735	2818430988	1117307112	3456975735	0.848864	0.151136	0.550877	85.9555	87.0185	0.457247	0.457247	35.9938	0.015261	2.48624	0.919931	0.886331	0.856065	0.817827	0.768157	0.70814	0.385294		0	0	0	0	0	0	0	0
MBC_95-T1	NextSeq500	SureSelect Clinical Research Exome	3095693983	40218220	40218220	1	165692140	165692140	165692140	1	1	162447979	0.980421	12320379859	5803612853	4807191787	1709575219	5803612853	0.86124	0.13876	0.546953	144.303	145.916	0.460875	0.460875	36.2585	0.013553	2.43193	0.928765	0.897876	0.880309	0.863019	0.843096	0.819508	0.645858		0	0	0	0	0	0	0	0
MBC_96-N	HiSeq2500	SureSelect All Exon V5	3095693983	36820615	36820615	1	61416128	61416128	61416128	1	1	60116191	0.978834	4552581515	1935800639	1657052997	959727879	1935800639	0.78919	0.21081	0.538792	52.5738	53.1315	0.414729	0.414729	35.7495	0.014956	2.21381	0.97563	0.93026	0.845611	0.729929	0.60571	0.48562	0.089826		0	0	0	0	0	0	0	0
MBC_96-T1	HiSeq2500	SureSelect All Exon V5	3095693983	36820615	36820615	1	149999240	149999240	149999240	1	1	147082426	0.980554	11142424964	5037837924	3698478153	2406108887	5037837924	0.784059	0.215941	0.576655	136.821	137.947	0.441918	0.441918	38.0129	0.010591	2.29912	0.983307	0.966089	0.944749	0.91753	0.883117	0.842363	0.601876		0	0	0	0	0	0	0	0
MBC_97-N	HiSeq2500	SureSelect All Exon V5	3095693983	36820615	36820615	1	82833113	82833113	82833113	1	1	81365126	0.982278	6170046532	2996061942	2232825115	941159475	2996061942	0.847463	0.152537	0.572983	81.3691	82.1726	0.475919	0.475919	40.8253	0.013026	2.16244	0.978331	0.950852	0.909807	0.852396	0.781292	0.702905	0.326684		0	0	0	0	0	0	0	0
MBC_97-T1	HiSeq2500	SureSelect All Exon V5	3095693983	36820615	36820615	1	138996716	138996716	138996716	1	1	136759302	0.983903	10370777546	4920803324	3977341818	1472632404	4920803324	0.858002	0.141998	0.553015	133.643	134.838	0.46582	0.46582	39.8925	0.011554	2.32479	0.9813	0.961482	0.93763	0.908607	0.872608	0.830532	0.584098		0	0	0	0	0	0	0	0
MBC_98-N	HiSeq2500	SureSelect All Exon V5	3095693983	36820615	36820615	1	76022339	76022339	76022339	1	1	74608218	0.981399	5640050837	2651222231	2102666395	886162211	2651222231	0.84288	0.15712	0.557695	72.0037	72.74	0.458872	0.458872	39.5212	0.013914	2.20424	0.976555	0.943316	0.891976	0.820969	0.735019	0.64319	0.250808		0	0	0	0	0	0	0	0
MBC_98-T1	HiSeq2500	SureSelect All Exon V5	3095693983	36820615	36820615	1	138747836	138747836	138747836	1	1	136136677	0.981181	10290278770	4548807443	3460764726	2280706601	4548807443	0.778363	0.221637	0.567921	123.54	124.615	0.431378	0.431378	37.1653	0.011331	2.35122	0.98227	0.962018	0.935691	0.902178	0.860331	0.811995	0.543152		0	0	0	0	0	0	0	0
MBC_99-N	HiSeq2500	SureSelect All Exon V5	3095693983	36820615	36820615	1	83330029	83330029	83330029	1	1	81746360	0.980995	6197020430	2901185359	2137366453	1158468618	2901185359	0.81306	0.18694	0.575797	78.7924	79.5405	0.4581	0.4581	39.3604	0.012665	2.14974	0.979515	0.951458	0.907924	0.846679	0.771698	0.690449	0.306602		0	0	0	0	0	0	0	0
MBC_99-T1	HiSeq2500	SureSelect All Exon V5	3095693983	36820615	36820615	1	129630445	129630445	129630445	1	1	127321152	0.982186	9651500995	4519111404	3373342128	1759047463	4519111404	0.817744	0.182256	0.572586	122.733	123.764	0.458704	0.458704	39.3664	0.010882	2.33516	0.982742	0.963727	0.938008	0.90332	0.859548	0.809653	0.533507		0	0	0	0	0	0	0	0
MBC_9-N	HiSeq4000	SureSelect Clinical Research Exome	3095693983	40218220	40218220	1	77849373	77849373	77849373	1	1	75923400	0.97526	5677221162	2715215369	2117765956	844239837	2715215369	0.851293	0.148707	0.56181	67.5121	68.2071	0.465037	0.465037	36.8132	0.012611	2.52619	0.920576	0.88468	0.837375	0.772416	0.696069	0.613922	0.230529		0	0	0	0	0	0	0	0
MBC_9-T1	HiSeq4000	SureSelect Clinical Research Exome	3095693983	40218220	40218220	1	148305136	148305136	148305136	1	1	145361519	0.980152	10882557805	5260000024	4221809331	1400748450	5260000024	0.871285	0.128715	0.554746	130.786	131.987	0.472899	0.472899	37.204	0.011178	2.58798	0.928209	0.89977	0.879815	0.857855	0.83107	0.798822	0.591833		0	0	0	0	0	0	0	0
