# Supplementary material for: Mutational Profile of Metastatic Breast Cancers: A Retrospective Analysis
Source: PLoS Med. 2016 Dec 27;13(12):e1002201. doi: 10.1371/journal.pmed.1002201 (PMC5189935; doi:10.1371/journal.pmed.1002201)
Supplement: S4 Table — (XLSX) [file pmed.1002201.s013.xlsx]

## Sheet: allSamples.amplification
cytoband	11q13.3	11q14.1	8p11.23	1q44	21q22.3	16p13.3	20q13.33	20q13.2	17q12	19q13.43	17q23.1	11q13.2	14q32.33	8p11.22	8q24.21	11p13	1q21.3	14q11.2	8q23.3	17q24.2	8q24.3	17q11.2	17q22	8q13.3	3q26.2	8q24.3	11q13.4	11q13.4	20q13.33	19q12	1q31.3	12q15	10q22.3	17q21.33	16p11.2	8q24.22	8p11.23	8q21.12	17q23.3	12p13.33	20q12	17q23.2	8q13.2	14q13.1	11p14.1	15q26.2	2p16.1	1q32.1	21q11.2
q value	6.3829e-60	4.4853e-25	4.9803e-26	3.0764e-17	7.8648e-11	7.0729e-10	1.0742e-19	7.7058e-17	5.4533e-11	8.6037e-09	1.997e-17	5.4849e-12	2.1686e-08	1.559e-10	2.8047e-12	2.9725e-07	3.576e-09	5.3259e-07	1.0309e-09	9.2886e-13	2.1622e-10	1.2065e-05	2.7537e-09	6.0556e-08	1.4934e-06	1.5921e-09	5.6291e-08	8.9665e-11	3.6727e-13	9.2594e-05	1.1335e-06	2.9725e-07	7.2926e-08	1.3943e-06	7.9231e-05	9.9699e-09	1.153e-12	9.8493e-07	6.2632e-13	0.00038773	0.00028942	2.0392e-14	9.8493e-07	1.8458e-05	0.00011386	0.00038773	0.00060118	2.5645e-05	0.00092713
residual q value	9.1454e-58	5.2936e-22	2.7659e-19	1.8591e-15	7.8648e-11	1.16e-09	1.5921e-09	4.1772e-09	5.8363e-09	8.6037e-09	9.2871e-09	6.0556e-08	2.6752e-07	9.8142e-07	1.1689e-06	1.3458e-06	2.3493e-06	4.5692e-06	5.6554e-06	5.8658e-06	7.6391e-06	1.2065e-05	2.4081e-05	2.9244e-05	3.5363e-05	5.692e-05	6.112e-05	8.1645e-05	8.9898e-05	0.00012508	0.00012903	0.00014136	0.00016875	0.00019783	0.00020878	0.0002563	0.0002563	0.00028076	0.00028076	0.00038773	0.00038773	0.00042472	0.00046406	0.00055414	0.00060872	0.00074337	0.00088146	0.00092713	0.00092713
wide peak boundaries	chr11:69062893-69471393	chr11:77314660-77671411	chr8:37692805-37697077	chr1:249143168-249250621	chr21:48063500-48129895	chr16:1-129310	chr20:58439405-58497455	chr20:52198683-53205078	chr17:37681033-37933961	chr19:59028402-59128983	chr17:57915708-57987946	chr11:67020247-67395568	chr14:107199369-107349540	chr8:39581347-39679142	chr8:127569169-129162397	chr11:34501814-35640840	chr1:150522744-150549902	chr14:22891560-22961865	chr8:114612645-117657292	chr17:66551793-67290824	chr8:145317144-145319233	chr17:27042869-27061102	chr17:53158478-53345278	chr8:72111616-73150685	chr3:167812981-169487207	chr8:146157051-146364022	chr11:72425282-72549876	chr11:74303734-74408295	chr20:62830243-63025520	chr19:30313432-31025829	chr1:198222241-200007863	chr12:70274027-70794051	chr10:77312252-78084200	chr17:47923586-48440383	chr16:32859057-33365539	chr8:134276843-134474176	chr8:35631907-37374352	chr8:77879149-80523439	chr17:61899144-61949994	chr12:1-352911	chr20:40979320-42087074	chr17:59457900-59544943	chr8:68536449-70476295	chr14:33404175-34395111	chr11:30435832-31824316	chr15:94304286-98982918	chr2:56599547-60688548	chr1:202989999-203276398	chr21:14745380-17912188
genes in wide peak	CCND1	CLNS1A	GPR124	ZNF692	PRMT2	MPG	SYCP2	CYP24A1	ERBB2	MZF1	hsa-mir-21	ADRBK1	[LINC00221]	ADAM2	hsa-mir-1208	CD44	hsa-mir-4257	[DAD1]	TRPS1	ABCA10	[HEATR7A]	RPL23A	HLF	EYA1	hsa-mir-551b	ZNF16	FCHSD2	POLD3	MYT1	CCNE1	hsa-mir-181a-1	CNOT2	hsa-mir-606	COL1A1	TP53TG3	ST3GAL1	UNC5D	IL7	CSH2	SLC6A12	SRSF6	TBX2	SULF1	NPAS3	MPPED2	hsa-mir-1469	VRK2	ADORA1	hsa-let-7c
	MYEOV	C11orf67		ZNF672		POLR3K		PFDN4	GRB7	UBE2M	RPS6KB1	GSTP1		ADAM18	hsa-mir-1207	ELF5	MCL1		EIF3H	ABCA9		SNORD4B	STXBP4	TRPA1	MECOM	C8orf33	STARD10	CHRDL2	PCMTD2	URI1	NR5A2	KCNMB4	C10orf11	DLX3	SLC6A10P	NDRG1	KCNU1	PKIA	PSMC5	SLC6A13	PTPRT	TBX4	CPA6	EGLN3	PAX6	NR2F2	BCL11A	CHI3L1	hsa-mir-3118-5
		RSF1		PGBD2		RHBDF1		ZNF217	NEUROD2	TRIM28	TUBD1	NDUFV1			hsa-mir-1205	SLC1A2	ADAMTSL4		LINC00536	ABCA8		SNORD4A		MSC	TERC	ZNF252	ATG16L2		LINC00266-1	ZNF536	PTPRC			DLX4	LOC390705			PEX2	SMARCD2	IQSEC3		BCAS3	PREX2		ELP4	MCTP2	FANCL	CHIT1	hsa-mir-3156-3
		INTS4				SNRNP25		BCAS1	PNMT	CHMP2A	VMP1	PPP1CA			hsa-mir-1204	PDHX	MIR4257			ABCA6		SNORD42B		LOC392232	GOLIM4	TMED10P1	ARAP1				ATP6V1G3			ITGA3	TP53TG3C			STMN2	FTSJ3	LOC574538		C17orf82	C8orf34		DNAJC24	ARRDC4	CCDC85A	MYBPH	HSPA13
		AQP11				DDX11L10		DOK5	TCAP	MGC2752	MIR21	PTPRCAP			MYC	FJX1				ABCA5		SNORD42A		LOC100132891	ARPM1	C8orf77	MIR4692				NEK7			PDK2	TP53TG3B			ZC2HC1A	TCAM1P	FAM138D			LOC286189		IMMP1L	LOC91948	FLJ30838	MYOG	NRIP1
								SUMO1P1	STARD3	ZBTB45		RAD9A			POU5F1B	PAMR1				FAM20A		RAB34			EGFEM1P						MIR181B1			SGCA						LOC100288778			LOC100505718		DCDC1	LOC145820	MIR4432	BTG2	USP25
								MIR4756	IKZF3	LOC100131691		RPS6KB2			PVT1	EHF				MIR4524A		TLCD1			MIR551B						MIR181A1			XYLT2											DCDC5	SPATA8		PPFIA4	RBM11
									CDK12			AIP			FAM84B	APIP						NEK8									LOC100131234			PPP1R9B												FAM169B		TMEM183A	C21orf15
									PPP1R1B			PITPNM1			LOC727677	MIR1343						RAB34												TMEM92												LOC400456		TMEM183B	SAMSN1
									MIEN1			CDK2AP2			MIR1205																			SAMD14												MIR1469		LOC730227	LIPI
									PGAP3			KDM2A			MIR1206																			TAC4															ABCC13
									MIR4728			CLCF1			MIR1207																			LOC284080															POTED
												CABP2			MIR1204																			HILS1															LOC388813
												SSH3			MIR1208																			FLJ45513															LINC00478
												CABP4			PCAT1																																		ANKRD20A11P
												CORO1B																																					MIRLET7C
												CARNS1																																					MIR99A
												POLD4																																					MIR3156-3
												TMEM134
												NUDT8
												ANKRD13D
												TBC1D10C
												GPR152
												DOC2GP
												LOC100130987
[truncated: 103 more columns]

## Sheet: HR+HER2-.amplification
cytoband	11q13.3	8p11.23	11q14.1	1q44	21q22.3	16p13.3	20q13.2	17q23.1	20q13.33	8p11.22	14q11.2	14q32.33	10q22.3	19q13.43	11q13.4	17q24.2	11q13.4	17q22	11p13	16p11.2	8q13.3	8p11.21	1q32.1	17q23.3	8q24.3	1q31.3	20q13.33	6q25.1	8q23.3	8q13.2	20q13.32	11q13.2	20q12	11p13	12p13.33	14q13.1	3q26.2	17q11.2	17q23.2	1q21.3	11q13.2	8q24.21	8p11.23	1q32.2	14q13.3	7p14.1	12q15	14q32.33	8q12.3
q value	2.0388e-48	1.5543e-26	1.7333e-19	1.5718e-10	4.7487e-09	6.9646e-09	2.51e-12	1.5129e-13	1.0439e-12	8.6313e-09	1.9913e-06	6.3885e-07	8.714e-06	1.4595e-05	4.9547e-07	3.8565e-09	4.9651e-09	5.9359e-09	3.4766e-05	0.00034097	2.4652e-05	4.0484e-05	3.0418e-05	6.8992e-10	6.8949e-06	0.00020508	2.4e-09	0.00073679	7.0569e-05	4.8444e-05	1.3138e-08	1.3138e-08	0.0013546	0.00040209	0.0027696	0.00040209	0.0036036	0.0036036	1.3902e-10	0.00022457	6.8992e-10	5.2787e-05	8.7227e-12	0.00014571	0.0010322	0.0033105	0.00021092	0.00053027	0.00073679
residual q value	1.2718e-46	2.9341e-21	5.0574e-14	3.6884e-09	4.7487e-09	6.9646e-09	1.4986e-07	2.7972e-07	1.2699e-06	2.0713e-06	5.0164e-06	5.204e-06	8.714e-06	1.4595e-05	2.7425e-05	4.2143e-05	0.00010636	0.00013911	0.00017322	0.00034097	0.00035995	0.00037537	0.00040177	0.00047867	0.00053835	0.00071602	0.00073679	0.00097348	0.0014367	0.0015914	0.0023156	0.0023436	0.0023436	0.0026808	0.0027696	0.0034201	0.0036036	0.0036036	0.0036822	0.0039071	0.0042707	0.0053375	0.0053375	0.0055141	0.0055141	0.0063469	0.007127	0.0073277	0.0080172
wide peak boundaries	chr11:69465969-69471393	chr8:37635557-37697710	chr11:77103471-77692562	chr1:249143168-249250621	chr21:48063500-48129895	chr16:1-129310	chr20:52194932-52830942	chr17:57886198-58257951	chr20:58441398-58514535	chr8:39581347-39679142	chr14:22739879-22887511	chr14:107211088-107349540	chr10:78084202-79396322	chr19:59028402-59128983	chr11:72425282-72549876	chr17:66551793-67286089	chr11:74559334-74618253	chr17:54305299-54569630	chr11:30435832-31823437	chr16:32859322-32894437	chr8:72383130-73146263	chr8:42927388-43157183	chr1:202989999-203276398	chr17:61278226-61513099	chr8:145317144-145319233	chr1:197901078-200007863	chr20:62830243-63025520	chr6:151773702-152382191	chr8:116426782-117657292	chr8:68536449-70488323	chr20:56275158-57016050	chr11:67013522-67120216	chr20:40979320-42087074	chr11:34502417-35684993	chr12:1-351853	chr14:33404175-34395111	chr3:161220127-169487207	chr17:26219431-27573896	chr17:59457900-59543238	chr1:150522632-150549902	chr11:67564230-67816404	chr8:127569169-129162397	chr8:35631907-37374352	chr1:206943207-209603794	chr14:36988383-37145529	chr7:38289009-38370400	chr12:70274027-70946677	chr14:105936478-105957785	chr8:61531191-63893939
genes in wide peak	CCND1	PROSC	CLNS1A	ZNF692	PRMT2	MPG	CYP24A1	hsa-mir-21	PPP1R3D	ADAM2	[DAD1]	[LINC00221]	KCNMA1	MZF1	FCHSD2	ABCA10	XRRA1	ANKFN1	MPPED2	SLC6A10P	TRPA1	FNTA	ADORA1	CYB561	[HEATR7A]	hsa-mir-181a-1	MYT1	ESR1	TRPS1	SULF1	VAPB	ADRBK1	SRSF6	CD44	SLC6A12	NPAS3	hsa-mir-551b	hsa-mir-144	TBX2	hsa-mir-4257	ALDH3B1	hsa-mir-1208	UNC5D	hsa-mir-29b-2	PAX9	TARP	CNOT2	CRIP1	ASPH
		GPR124	PAK1	ZNF672		POLR3K	PFDN4	CA4	SYCP2	ADAM18			C10orf11	UBE2M	STARD10	ABCA9			PAX6		MSC	SGK196	CHI3L1	TANC2		NR5A2	PCMTD2	C6orf211	EIF3H	CPA6	PPP4R1L	KDM2A	PTPRT	ELF5	SLC6A13	EGLN3	hsa-mir-720	ALDOC	TBX4	MCL1	NDUFS8	hsa-mir-1207	KCNU1	C4BPA	NKX2-1		PTPRB	CRIP2	RAB2A
			C11orf67	PGBD2		RHBDF1	ZNF217	RPS6KB1	FAM217B					TRIM28	ATG16L2	ABCA8			ELP4		LOC392232	HGSNAT	CHIT1			PTPRC	LINC00266-1	C6orf97	LINC00536	PREX2	PMEPA1	SSH3		SLC1A2	IQSEC3		hsa-mir-1263	CRYBA1	BCAS3	ADAMTSL4	TCIRG1	hsa-mir-1205		C4BPB	NKX2-8		KCNMB4	MTA1	CHD7
			RSF1			SNRNP25	BCAS1	RNFT1						CHMP2A	ARAP1	ABCA6			DNAJC24		LOC100132891	POTEA	MYBPH			ATP6V1G3				C8orf34	RAB22A	POLD4		PDHX	LOC574538		BCHE	FLOT2	C17orf82	MIR4257	UNC93B1	hsa-mir-1204		CD34				C14orf80	CLVS1
			INTS4			DDX11L10	SUMO1P1	TUBD1						MGC2752	MIR4692	ABCA5			IMMP1L				MYOG			NEK7				LOC286189	C20orf85	ANKRD13D		FJX1	FAM138D		MECOM	RPL23A			FAM86C2P	MYC		CR1					NKAIN3
			AQP11				MIR4756	HEATR6						ZBTB45		FAM20A			DCDC1				BTG2			MIR181B1				LOC100505718	MIR4532	LOC100130987		PAMR1	LOC100288778		SERPINI1	SDF2			MIR4691	POU5F1B		CR1L					UG0898H09
								VMP1						LOC100131691		MIR4524A			DCDC5				PPFIA4			MIR181A1								EHF			SERPINI2	SUPT6H				PVT1		CR2					LOC100130298
								USP32															TMEM183A			LOC100131234								APIP			SI	TNFAIP1				FAM84B		CD55					MIR4470
								MIR21															TMEM183B											TRIM44			TERC	VTN				LOC727677		IL10
								LOC645638															LOC730227											MIR1343			PDCD10	FOXN1				MIR1205		CD46
								TBC1D3P1-DHX40P1																													SLITRK3	SLC13A2				MIR1206		PFKFB2
								LOC653653																													GOLIM4	UNC119				MIR1207		PIGR
								MIR4737																													ZBBX	TIAF1				MIR1204		PLXNA2
																																					ARPM1	TRAF4				MIR1208		FAIM3
																																					EGFEM1P	KIAA0100				PCAT1		IL24
																																					OTOL1	SPAG5						IL19
																																					WDR49	SARM1						IL20
																																					LOC646168	PPY2						YOD1
																																					LOC647107	PYY2						C1orf116
																																					MIR551B	POLDIP2						FCAMR
																																						ERAL1						LOC148696
																																						SNORD4B						MIR29B2
																																						SNORD4A						MIR29C
																																						SNORD42B						MIR205HG
																																						SNORD42A
																																						TMEM97
																																						PIPOX
																																						NLK
																																						C17orf63
																																						PHF12
																																						RAB34
																																						IFT20
																																						PIGS
																																						SLC46A1
																																						TLCD1
																																						SGK494
																																						SEZ6
																																						TMEM199
																																						PROCA1
																																						DHRS13
																																						C17orf108
																																						KRT18P55
																																						NEK8
																																						MYO18A
																																						MIR144
																																						MIR451A
																																						SEBOX
																																						SPAG5-AS1
																																						MIR451B
																																						MIR4732
																																						MIR4723
																																						RAB34
[truncated: 73 more columns]

## Sheet: HR-HER2-.amplification
cytoband	11q13.3	1q44	11p13	11q13.2	8q24.3	9p23	10q22.3	19q12	8q24.21	8q23.3	13q34	19q13.43	20q13.33	1q21.3	1q21.1	8q24.3	17q25.3	1q22	10p14	19p13.12	6p21.1	14q32.33	19p13.11	1q23.3	8q21.3	14q11.2	1q21.3	12q15	11q14.1	12p11.23	9p24.1	9q34.3	6p21.1	7q21.2	19q13.2	19p13.11	7p11.2	5q35.3	1q23.1	1q21.2	16p11.2	10q26.13	3q26.2	8q24.22	20q13.2	10q21.2	19p13.2	19q13.12	17q11.2
q value	1.9539e-06	0.00021738	0.0014137	0.00093176	0.00026469	0.0032378	0.0042219	0.0014137	0.00021862	0.0032378	0.019614	0.019614	0.0014137	0.0014137	0.010769	0.005454	0.041669	0.012566	0.043072	0.023566	0.021214	0.046001	0.019614	0.021214	0.05161	0.064155	0.0048903	0.070999	0.057299	0.075268	0.064155	0.054895	0.036047	0.088956	0.061146	0.023893	0.091439	0.09316	0.032219	0.0056535	0.10115	0.10394	0.034827	0.026282	0.022859	0.11497	0.088956	0.054895	0.12097
residual q value	1.9539e-06	0.00021844	0.0014137	0.0031938	0.003392	0.0039058	0.0042219	0.0054815	0.0056118	0.018667	0.019614	0.019614	0.019614	0.035176	0.036047	0.036047	0.041669	0.043072	0.043072	0.045125	0.045475	0.046001	0.047376	0.049931	0.061146	0.064155	0.070391	0.070999	0.075268	0.075268	0.07855	0.086751	0.088956	0.088956	0.088956	0.09042	0.091439	0.09316	0.095985	0.096941	0.10115	0.10394	0.10594	0.10594	0.10898	0.11497	0.11497	0.11497	0.12097
wide peak boundaries	chr11:70049709-70644603	chr1:249143168-249250621	chr11:34527239-34680176	chr11:67200643-67351314	chr8:146225073-146364022	chr9:13416472-14619657	chr10:81037011-81107401	chr19:30414631-31025829	chr8:126491029-129061440	chr8:114612645-117657292	chr13:108183558-115169878	chr19:59028402-59128983	chr20:58420283-58496435	chr1:150522744-150531073	chr1:145112447-145414829	chr8:145001757-145047604	chr17:80156245-81195210	chr1:154709543-155263050	chr10:8111499-11047376	chr19:12774204-15465952	chr6:41533601-41558046	chr14:107211369-107349540	chr19:18502867-18542636	chr1:162567616-163117211	chr8:91033211-91962072	chr14:20920221-20942681	chr1:151678769-151680338	chr12:69265651-71537961	chr11:77412654-77652260	chr12:19671037-31265965	chr9:5787512-5892512	chr9:139417472-141213431	chr6:44200123-44227898	chr7:84727202-94037180	chr19:39078013-40829947	chr19:19960465-20133859	chr7:51384311-55002023	chr5:180666065-180915260	chr1:156708183-156721861	chr1:149761753-149876656	chr16:31770688-32001741	chr10:122666328-123781512	chr3:161220127-169521904	chr8:134537982-136246628	chr20:52558031-54573710	chr10:62648457-64565225	chr19:9764092-11725671	chr19:36235417-36243113	chr17:27042869-27061102
genes in wide peak	hsa-mir-548k	ZNF692	ELF5	GSTP1	C8orf33	NFIB	PPIF	URI1	hsa-mir-1207	TRPS1	hsa-mir-1267	MZF1	SYCP2	hsa-mir-4257	SEC22B	hsa-mir-661	CD7	hsa-mir-92b	GATA3	hsa-mir-639	FOXP4	[LINC00221]	LRRC25	DDR2	CALB1	APEX1	CELF3	hsa-mir-1279	C11orf67	hsa-mir-4302	MLANA	hsa-mir-602	SLC29A1	hsa-mir-489	hsa-mir-641	ZNF253	HPVC1	GNB2L1	HDGF	FCGR1A	ZNF267	FGFR2	hsa-mir-551b	hsa-mir-30d	CYP24A1	RHOBTB1	hsa-mir-199a-1	PSENEN	RPL23A
	CTTN	ZNF672	EHF	PTPRCAP	ZNF252	ZDHHC21	ZMIZ1	ZNF536	hsa-mir-1205	EIF3H	ATP4B	UBE2M	PHACTR3	ADAMTSL4	HFE2	PLEC	CSNK1D	hsa-mir-4258	CELF2	hsa-mir-181d			SSBP4	RGS4	DECR1	PNP		CPM	RSF1	hsa-mir-920	ERMP1	hsa-mir-4292	HSP90AB1	hsa-mir-1285-1	ACTN4	ZNF93	COBL	OR4F3	MRPL24	HIST2H2AA3	ZNF720	TACC2	hsa-mir-720	ST3GAL1	PFDN4	ZNF365	hsa-mir-638	LIN37	SNORD4B
	PPFIA1	PGBD2		RPS6KB2	C8orf77	FLJ41200			hsa-mir-1204	LINC00536	COL4A1	TRIM28		MIR4257	NOTCH2NL	MIR661	UTS2R	CKS1B	SFTA1P	ASNA1				UAP1	NECAB1	OSGEP		LYZ	INTS4	BCAT1		hsa-mir-126	NFKBIE	CALCR	AKT2	ZNF682	SEC61G	OR4F16		HIST2H2AC		ATE1	hsa-mir-1263	ZFAT	BCAS1	ARID5B	hsa-mir-1238	U2AF1L4	SNORD4A
	FADD			AIP		C9orf146			MYC		COL4A2	CHMP2A			NBPF10		FOXK2	CLK2	LOC254312	CACNA1A				RGS5	TMEM64	TMEM55B		CNOT2		DDX11		ABCA2	SLC35B2	KRIT1	CLC		VSTM2A	TRIM52		HIST2H2BE		NSMCE4A	BCHE	LOC286094	DOK5	ADO	hsa-mir-1181		SNORD42B
	SHANK2			PITPNM1					POU5F1B		F7	MGC2752					SECTM1	EFNA1		CALR				HSD17B7				PTPRB		GYS2		C8G	MIR4647	CDK6	ECH1		POM121L12	SNORD95		HIST2H4A		WDR11	MECOM	MIR30B	CBLN4	C10orf107	hsa-mir-4322		SNORD42A
	MIR548K			CDK2AP2					PVT1		F10	ZBTB45					TBCD	EFNA3		CD97				C1orf110				PTPRR		IAPP		CACNA1B		COL1A2	FBL		LOC285878	SNORD96A		SV2A			SERPINI1	MIR30D	MIR4756	TMEM26	ACP5		RAB34
				CABP2					FAM84B		GAS6	LOC100131691					SLC16A3	EFNA4		DHPS								TSPAN8		ITPR2		ENTPD2		CYP51A1	HNRNPL		FLJ45974	OR4F29		BOLA1			SERPINI2	ZFAT-AS1		RTKN2	CDKN2D		TLCD1
				CABP4					LOC727677		ING1						RAB40B	GBA		DNASE2								YEATS4		KCNJ8		FUT7		GNG11	LGALS4			LOC100132062		HIST2H3C			SI				CNN1		NEK8
				CORO1B					LOC100130231		LAMP1						NARF	GBAP1		FARSA								CCT2		KRAS		GRIN1		GNGT1	LGALS7			LOC100132287		HIST2H2AB			TERC				DNM2		RAB34
				TMEM134					MIR1205		LIG4						WDR45L	KCNN3		GCDH								FRS2		LDHB		NOTCH1		GRM3	MAP3K10			LOC100133331		HIST2H3A			PDCD10				DNMT1
				GPR152					MIR1206		GRK1						FN3K	MTX1		DNAJB1								CPSF6		LRMP		PTGDS		PEX1	NFKBIB					HIST2H2BC			SLITRK3				ELAVL3
									MIR1207		SOX1						C17orf62	MUC1		JUNB								KCNMB4		PDE3A		TRAF2		CDK14	PSMC4					HIST2H2BF			GOLIM4				EPOR
									MIR1204		TFDP1						FN3KRP	PKLR		LYL1								RAB3IP		PTHLH		SSNA1		ABCB1	MRPS12					HIST2H4B			MYNN				ICAM1
									PCAT1		CUL4A						C17orf101	SHC1		MAN2B1								BEST3		RECQL		EDF1		ABCB4	RPS16					HIST2H3D			ZBBX				ICAM3
											IRS2						ZNF750	THBS3		NDUFB7								LRRC10		ST8SIA1		CLIC3		SRI	RYR1					HIST2H2AA4			ARPM1				ICAM4
											PROZ						B3GNTL1	ADAM15		NFIX								MIR1279		SLCO1A2		TUBB4B		MTERF	SUPT5H								EGFEM1P				ILF3
											ARHGEF7						CCDC57	SCAMP3		NOTCH3								MIR3913-2		SOX5		AGPAT2		TFPI2	ZFP36								OTOL1				LDLR
											CDC16						HEXDC	PMVK		PRKACA								MIR3913-1		SSPN		NOXA1		FZD1	FCGBP								WDR49				P2RY11
											TUBGCP3						METRNL	FAM189B		PKN1										PPFIBP1		MAN1B1		CLDN12	DYRK1B								LRRC34				PDE4A
											TNFSF13B						FLJ43681	ZBTB7B		PTGER1										MED21		COBRA1		DMTF1	GMFG								LOC646168				PIN1
											RASA3						TEX19	DPM3		RAD23A										KIAA0528		NELF		AKAP9	PAK4								LOC647107				PRKCSH
											MYO16							LENEP		RFX1										ABCC9		NDOR1		BET1	DLL3								MIR551B				SMARCA4
											ATP11A							SLC50A1		SLC1A6										IPO8		PHPT1		DBF4	MAP4K1												ICAM5
											MCF2L							PBXIP1		PRDX2										SLCO1B1		ANAPC2		TP53TG1	SIRT2												TYK2
											TMCO3							HCN3		STX10										RASSF8		DPP7		STEAP1	EIF3K												EIF3G
											DCUN1D2							TRIM46		IL27RA										STK38L		EGFL7		ADAM22	LGALS13												S1PR2
											ANKRD10							FLAD1		TECR										FGFR1OP2		FBXW5		ANKIB1	PAF1												RAB3D
											RAB20							PYGO2		IER2										SLCO1B3		C9orf167		CROT	SARS2												KEAP1
											CARKD							DCST2		DDX39A										GOLT1B		EXD3		SAMD9	SAMD4B												AP1M2
											PCID2							DCST1		AKAP8										ERGIC2		C9orf86		CCDC132	MED29												CARM1
											UPF3A							KRTCAP2		RNASEH2A										TM7SF3		NPDC1		SLC25A40	LGALS14												TMED1
											CARS2							MIR92B		KLF1										SLCO1C1		MRPL41		GATAD1	LRFN1												CDC37
											GRTP1							MIR4258		GIPC1										CASC1		EHMT1		C7orf23	PLEKHG2												KANK2
											ABHD13							LOC100505666		ILVBL										CCDC91		KIAA1984		STEAP4	CNTD2												TSPAN16
											ADPRHL1									LPHN1										ETNK1		SNHG7		C7orf63	TIMM50												COL5A3
											TEX29									MAST1										FAR2		TMEM141		RBM48	FBXO17												RDH8
											SPACA7									BRD4										ASUN		C9orf37		MGC16142	EID2B												MRPL4
											LINC00346									CASP14										CMAS		SAPCD2		GTPBP10	RINL												ECSIT
											CHAMP1									OR7A17										ARNTL2		UAP1L1		RUNDC3B	FBXO27												S1PR5
											FAM70B									OR7C2										KLHDC5		ARRDC1		SAMD9L	C19orf47												ZNF562
											C13orf35									OR7A5										MRPS35		WDR85		C7orf62	CAPN12												FBXL12
											FLJ44054									OR7C1										CAPRIN2		TMEM203		ZNF804B	LGALS16												C19orf66
											FLJ41484									SNORD41										BHLHE41		ZMYND19		KIAA1324L	TTC9B												C19orf80
											FAM155A									C19orf53										PYROXD1		LCN8		SEMA3D	EID2												PPAN
											LINC00552									HOOK2										C12orf39		FAM69B		HEPACAM2	ZNF780B												RGL3
											MCF2L-AS1									TNPO2										TMTC1		SLC34A3		FAM133B	IL28A												SLC44A2
											LOC100506394									EMR2										AEBP2		MAMDC4		STEAP2	IL28B												DOCK6
																				WDR83OS										LINC00477		LCN6		LRRD1	IL29												UBL5
																				BEST2										LYRM5		LCN12		DPY19L2P4	ZNF780A												LPPR2
																				CC2D1A										IFLTD1		C9orf142		MIR489	ZNF546												KRI1
																				TRMT1										C12orf77		TPRN		MIR653	NCCRP1												YIPF2
																				ASF1B										SLCO1B7		PNPLA7		LOC728066	SYCN												QTRT1
																				ZSWIM4										C12orf70		C9orf169		MIR4652	LEUTX												ANGPTL6
																				C19orf43										OVCH1		ENTPD8			SELV												ELOF1
																				C19orf57										REP15		LCN15			PAPL												ATG4D
																				EPHX3										TSPAN11		C9orf172			LGALS17A												C19orf52
																				PODNL1										C12orf71		LRRC26			LOC643669												OLFM2
																				CCDC130										MIR920		LCNL1			LGALS7B												FDX1L
																				RTBDN										MANSC4		C9orf139			MIR641												CCDC151
																				MRI1										LOC100287314		FAM166A			LOC100129935												ZNF653
																				FBXW9										MIR4302		MIR126			MIR4530												RAVER1
																				WDR83										LOC100506393		LCN10															SWSAP1
																				ZNF333										LOC100506451		C9orf173															CCDC159
																				EMR3										LOC100506660		NRARP															LOC147727
																				SYDE1												FLJ40292															SPC24
																				SAMD1												TUBBP5															ZNF846
																				DCAF15												RNF224															ZNF627
																				GADD45GIP1												SNORA17															C19orf38
																				NACC1												SNORA43															TMEM205
																				LOC113230												MIR602															C3P1
																				RLN3												RNF208															MIR199A1
																				OR1I1												LOC100128593															SNORD105
																				CCDC105												LOC100129722															PPAN-P2RY11
																				DAND5												LOC100131193															MIR638
																				SYCE2												FAM157B															ZNF812
																				LOC284454												LOC100289341															SNORD105B
																				NANOS3												MIR4292															ZGLP1
																				PALM3												MIR3621															MIR1181
																				CLEC17A												MIR4674															MIR1238
																				OR7A10												MIR4479															MIR4322
																				MIR181C																											MIR4748
																				MIR23A
																				MIR24-2
																				MIR27A
																				MIR181D
																				MIR639
																				LOC100507373
[truncated: 31 more columns]

## Sheet: allSamples.deletion
cytoband	4q35.2	11q24.3	6q13	17q12	15q11.2	4q32.3	7q22.3	12p13.31	17p11.2	13q12.11	2q37.3	8p12	7p11.2	19p13.3	6q21	7q36.1	14q13.1	9p24.1	5q13.1	1p36.12	1p35.1	14q24.3	14q23.1	7q36.1	21q22.12	17q11.2	7q11.21	2q33.3	12p12.3	15q14	7q34	19p12	20p13	10q26.13	17q11.2	16q22.1	17q21.31	17q12	11p15.4	2p13.3	10q11.21	1p13.2	6q21	1p36.22	3q13.13	11q12.1	16p11.1	11p15.5	1p35.2
q value	2.4387e-18	9.5382e-14	3.371e-12	3.8538e-12	4.0221e-10	4.8005e-11	1.2435e-08	9.9803e-09	6.6554e-09	5.8142e-08	3.6424e-09	8.9622e-09	8.5099e-07	2.0649e-07	4.2256e-08	1.0327e-06	1.638e-06	7.942e-08	4.8903e-07	1.015e-11	4.5863e-08	1.4102e-06	7.3825e-06	2.5641e-05	0.00010125	2.2109e-05	4.3697e-05	3.528e-05	0.00017524	2.4067e-05	0.00011671	0.00026781	0.00030317	5.3286e-05	5.8393e-05	0.00027806	0.00037609	7.3871e-05	0.00030259	0.0011093	0.0011914	0.00072923	3.4464e-06	1.7003e-07	0.0020014	0.001174	0.00090962	0.00072751	2.2275e-06
residual q value	2.1463e-17	9.5382e-14	3.5674e-11	4.8005e-11	2.563e-09	4.7522e-09	2.9053e-08	3.9081e-08	7.5635e-08	1.1357e-07	2.0649e-07	5.0283e-07	1.5505e-06	1.8447e-06	2.4762e-06	3.3758e-06	4.1438e-06	5.8761e-06	5.9609e-06	9.3984e-06	2.2286e-05	2.6413e-05	8.1304e-05	9.4416e-05	0.00010661	0.00011193	0.0001385	0.00014193	0.00021926	0.00025574	0.00026013	0.00026013	0.00030132	0.00031995	0.00034336	0.00039524	0.00039524	0.0007086	0.00081199	0.0010935	0.0011914	0.0012351	0.0013351	0.0015694	0.0020745	0.0020745	0.0020745	0.0024529	0.002678
wide peak boundaries	chr4:187584611-190394519	chr11:130010336-130106837	chr6:74079019-74227796	chr17:34431337-34842585	chr15:22413929-22921673	chr4:164441168-166129040	chr7:104946951-105401865	chr12:7655118-8212056	chr17:18286854-18498104	chr13:20425542-20763379	chr2:242611643-243199373	chr8:32620797-36642025	chr7:56154691-57194361	chr19:1299884-2102218	chr6:110988708-111409126	chr7:152041323-153750025	chr14:34398351-35182126	chr9:6500631-8319897	chr5:66479550-68647983	chr1:22217133-22405285	chr1:32946582-33146136	chr14:73733486-74179810	chr14:60758144-61113147	chr7:148534004-148892763	chr21:37507636-38072133	chr17:27613873-27893543	chr7:64863501-65705834	chr2:206632251-207308696	chr12:19514579-20522697	chr15:34782343-35046653	chr7:139833398-140373596	chr19:22498226-23414114	chr20:1-853682	chr10:126384755-126678176	chr17:28889912-29483071	chr16:66785213-66878409	chr17:44271022-44845924	chr17:25638589-60362707	chr11:9228742-9685775	chr2:70190495-70485351	chr10:43697325-44052838	chr1:115319024-115576720	chr6:107103549-107811867	chr1:9833392-10292438	chr3:108639358-110789166	chr11:56510796-57003906	chr16:34490056-46617497	chr11:1-1013543	chr1:31452968-31782977
genes in wide peak	ZFP42	ST14	MTO1	CCL3L1	hsa-mir-1268	ANP32C	PUS7	APOBEC1	FAM106A	GJA3	DTYMK	DUSP26	hsa-mir-4283-1	hsa-mir-1909	AMD1	XRCC2	EAPP	GLDC	CCNB1	CELA3A	ZBTB8OS	NUMB	SIX6	hsa-mir-1975	CHAF1B	TAOK1	ASL	EEF1B2	AEBP2	hsa-mir-1233-2	MKRN1	ZNF99	CSNK2A1	FAM175B	SH3GL1P2	NAE1	NSF	hsa-mir-21	WEE1	hsa-mir-1285-2	HNRNPF	SYCP1	hsa-mir-587	hsa-mir-1273d	MORC1	OR5AK4P	ANKRD26P1	hsa-mir-210	SNRNP40
	TRIML2		DDX43	CCL4L1	TUBGCP5	MARCH1	RINT1	SLC2A3	USP32P2	ZMYM2	PDCD1	RNF122	CHCHD2	CSNK1G2	RPF2	ACTR3B	SNX6	KDM4C	CDK7	CELA3B	ZBTB8A	ACOT2	C14orf39	PDIA4	DOPEY2	MIR4523	GUSB	GPR1	LOC100506393	GOLGA8B	DENND2A	ZNF492	SOX12	ZRANB1	CRLF3	CCDC79	LRRC37A	hsa-mir-301a	ZNF143	PCBP1	FXYD4		C6orf203	UBE4B	DPPA4	LRRC55	LOC146481	AP2A2	PRO0611
	LOC339975		MB21D1	CCL4L2	GOLGA6L1	C4orf39	ATXN7L1	GDF3	LOC339240		GAL3ST2	TTI2	DKFZp434L192	GAMT	GTF3C6	FABP5P3	SPTSSA	C9orf123	PIK3R1	LINC00339		C14orf169		ZNF398	MORC3		CRCP	NDUFS1		MIR1233-1	SLC37A3	ZNF98	TCF15	METTL10	ADAP2		ARL17A	hsa-mir-142	IPO7	TIA1	ZNF487P		PDSS2	CTNNBIP1	DPPA2	OR5AK2	LOC283914	CD151	NKAIN1
	TRIML1			TBC1D3B	REREP3	TRIM60	EFCAB10	FOXJ2	LGALS9C		ING5	MAK16	LOC389493	MKNK2	GSTM2P1	LOC100128822			SLC30A5			DNAL1		ZNF786	CLDN14		VKORC1L1	SNORD51		MIR1233-2	RAB19	LOC440518	RBCK1		TEFM		LRRC37A2	hsa-mir-3185	TMEM41B	C2orf42			BEND3	NMNAT1	FLJ22763		FLJ26245	DRD4
	LOC401164			TBC1D3C	GOLGA8DP	TMEM192		NANOG			NEU4	FUT10	LOC650226	RPS15					CENPH			ACOT4		ZNF425	CBR3-AS1		LOC441242	INO80D			LOC100134229		TRIB3		ATAD5		NSFP1	hsa-mir-196a-1	LOC644656	LOC100133985			LOC100422737	LZIC	FLJ25363		LOC100130700	HRAS
				CCL3L3	MIR4509-1	TRIM61		SLC2A14			CXXC11	UNC5D	LOC100130849	TCF3					MRPS36			HEATR4					CCT6P1	ZDBF2					NRSN2		RNF135		ARL17B	hsa-mir-10a	SNORA23					RBP7	LINC00488			IRF7
				TBC1D3G	MIR4509-2	LOC100505989		CLEC4C			D2HGDH		MIR4283-2	APC2					CCDC125			ACOT1					INTS4L2	SNORA41					DEFB126		LRRC37BP1			hsa-mir-1203							PVRL3-AS1			POLR2L
				TBC1D3H	MIR4509-3	LOC100506013		DPPA3			LOC728323		MIR4283-1	UQCR11								ACOT6					SNORA22	LOC100329109					FAM110A		SUZ12P			hsa-mir-152										PSMD13
								NANOGNB						DAZAP1																			ZCCHC3		DPRXP4			hsa-mir-4315-1										RNH1
														MBD3																			SCRT2		MIR4733			hsa-mir-2117										RPLP2
														PCSK4																			C20orf54					hsa-mir-2909										SCT
														BTBD2																			TBC1D20					hsa-mir-632										TALDO1
														REXO1																			C20orf96					hsa-mir-365-2										TSPAN4
														FAM108A1																			SRXN1					hsa-mir-3184										RASSF7
														KLF16																			DEFB127					hsa-mir-144										IFITM1
														MUM1																			DEFB129					ACACA										IFITM3
														REEP6																			DEFB125					ACCN1										DEAF1
														IZUMO4																			DEFB128					ACLY										IFITM2
														SCAMP4																			DEFB132					AP2B1										PKP3
														ADAT3																								ALDOC										SIRT3
														MOB3A																								AOC2										BET1L
														PLK5																								ARL4D										CEND1
														C19orf25																								ATP5G1										CDHR5
														ATP8B3																								ATP6V0A1										PIDD
														CSNK1G2-AS1																								BLMH										PNPLA2
														ADAMTSL5																								BRCA1										PHRF1
														NDUFS7																								FMNL1										SIGIRR
														ONECUT3																								CA4										RIC8A
														MEX3D																								CACNB1										EPS8L2
														LOC100288123																								CDC6										CHID1
														MIR1909																								CDC27										SLC25A22
																																						CHAD										ATHL1
																																						CLTC										PTDSS2
																																						CCR7										ODF3
																																						CNP										LRRC56
																																						COL1A1										LOC143666
																																						COX11										SCGB1C1
																																						CPD										NLRP6
																																						CRHR1										NS3BP
																																						CRYBA1										C11orf35
																																						CSF3										EFCAB4A
																																						DHX8										TMEM80
																																						DLX3										ANO9
																																						DLX4										B4GALNT4
																																						DUSP3										PDDC1
																																						ERBB2										IFITM5
																																						ETV4										MIR210
																																						EVI2A										SNORA52
																																						EVI2B										LOC653486
																																						EZH1										LOC100133161
																																						FLOT2										MIR210HG
																																						GAST
																																						FZD2
																																						G6PC
																																						KAT2A
																																						GFAP
																																						GIP
																																						GNGT2
																																						CCR10
																																						GRB7
																																						GRN
																																						HCRT
																																						HLF
																																						HOXB1
																																						HOXB2
																																						HOXB3
																																						HOXB4
																																						HOXB5
																																						HOXB6
																																						HOXB7
																																						HOXB8
																																						HOXB9
																																						HSD17B1
																																						IFI35
																																						IGFBP4
																																						ITGA2B
																																						ITGA3
																																						ITGB3
																																						JUP
																																						KPNB1
																																						KRT9
																																						KRT10
																																						KRT12
																																						KRT13
																																						KRT14
																																						KRT15
																																						KRT16
																																						KRT17
																																						KRT19
																																						KRT31
																																						KRT32
																																						KRT33A
																																						KRT33B
																																						KRT34
																																						KRT35
																																						LASP1
																																						LGALS9
																																						LHX1
																																						LIG3
																																						LPO
																																						NBR1
																																						MAPT
																																						ADAM11
																																						MEOX1
																																						MLLT6
																																						MPO
																																						MPP2
																																						MPP3
																																						TRIM37
																																						MYL4
																																						MYO1D
																																						NAGLU
																																						NEUROD2
																																						NF1
																																						NFE2L1
																																						NGFR
																																						NME1
																																						NME2
																																						NMT1
																																						NOS2
																																						NSF
																																						OMG
																																						PDK2
																																						PEX12
																																						PHB
																																						PNMT
																																						2004-09-01
																																						MED1
																																						PPY
																																						PSMB3
																																						PYY
																																						PSMD3
																																						PSMD11
																																						RAB5C
																																						RAD51C
																																						RAD51D
																																						RARA
																																						RPL19
																																						RPL23A
																																						RPL27
																																						RPS6KB1
																																						CCL1
																																						CCL2
																																						CCL3
																																						CCL3L1
																																						CCL4
																																						CCL5
																																						CCL7
																																						CCL8
																																						CCL11
																																						CCL13
																																						CCL14
																																						CCL15
																																						CCL16
																																						CCL18
																																						CCL23
																																						SDF2
																																						SRSF1
																																						SGCA
																																						SH3GL1P1
																																						SH3GL1P2
																																						SLC4A1
																																						SLC6A4
																																						SMARCE1
																																						SP2
																																						STAT3
																																						STAT5A
																																						STAT5B
																																						SUPT4H1
																																						SUPT6H
																																						TADA2A
																																						TBX2
																																						HNF1B
																																						MLX
																																						THRA
																																						TNFAIP1
																																						TOP2A
																																						DNAJC7
																																						TUBG1
																																						UBTF
																																						VTN
																																						WNT3
																																						WNT9B
																																						PCGF2
																																						TRIM25
																																						VEZF1
																																						ZNF207
																																						TAF15
																																						RND2
																																						COIL
																																						AKAP1
																																						EPX
																																						PIP4K2B
																																						SPOP
																																						FOXN1
																																						PPM1D
																																						CNTNAP1
																																						DGKE
																																						TCAP
																																						SKAP1
																																						AOC3
																																						BECN1
																																						KRT38
																																						KRT37
																																						KRT36
																																						ABCC3
																																						KSR1
																																						CDK5R1
																																						CACNA1G
																																						HAP1
																																						MAP3K14
																																						SPAG9
																																						SLC13A2
																																						UNC119
																																						MTMR4
																																						TIAF1
																																						NOG
																																						BZRAP1
																																						ZNHIT3
																																						EFTUD2
																																						RPL23
																																						TBX4
																																						NPEPPS
																																						GOSR1
																																						CCL4L1
																																						GOSR2
																																						NR1D1
																																						TRAF4
																																						KIAA0100
																																						TBKBP1
																																						PLEKHM1
																																						MED24
																																						LRRC37A
																																						MED13
																																						HDAC5
																																						TOM1L1
																																						GJC1
																																						TOB1
																																						PSME3
																																						EIF1
																																						NBR2
																																						SLC35B1
																																						CALCOCO2
																																						RAMP2
																																						HOXB13
																																						VAT1
																																						APPBP2
																																						LEPREL4
																																						HEXIM1
																																						SPAG5
																																						IGF2BP1
																																						CCT6B
																																						C1QL1
																																						RUNDC3A
																																						STARD3
																																						CBX1
																																						DDX52
																																						DUSP14
																																						KAT7
																																						NXPH3
																																						SNF8
																																						SYNRG
																																						CASC3
																																						IKZF3
																																						ZNF652
																																						PPM1E
																																						SARM1
																																						GPATCH8
																																						KCNH4
																																						SUZ12
																																						MMD
																																						FAM215A
																																						PPY2
																																						PYY2
																																						KRT23
																																						TMEM98
																																						POLDIP2
																																						TBC1D29
																																						ERAL1
																																						AATF
																																						OR4D1
																																						SNORD4B
																																						SNORD4A
																																						SNORD42B
																																						SNORD42A
																																						TUBG2
																																						TMEM97
																																						NKIRAS2
																																						CCDC56
																																						GIT1
																																						PSMC3IP
																																						SNX11
																																						TBX21
																																						SOCS7
																																						SOST
																																						UTP18
																																						RNFT1
																																						TUBD1
																																						RAPGEFL1
																																						ABI3
																																						COPZ2
																																						MRPL27
																																						PIPOX
																																						ARL17A
																																						CRLF3
																																						SLC25A39
																																						MRPS23
																																						PTRH2
																																						NLK
																																						LUC7L3
																																						HIGD1B
																																						CDK12
																																						KRT20
																																						NLE1
																																						FNDC8
																																						MBTD1
																																						BCAS3
																																						CWC25
																																						RNF43
																																						MKS1
																																						LINC00483
																																						EPN3
																																						LRRC37A4
																																						SLFN12
																																						PNPO
																																						KLHL11
																																						SMG8
																																						TMEM100
																																						RHOT1
																																						RSAD1
																																						C17orf79
																																						LRRC59
																																						MSX2P1
																																						C17orf63
																																						PRR11
																																						ADAP2
																																						UTP6
																																						GSDMB
																																						TEX14
																																						CA10
																																						ATXN7L3
																																						PLXDC1
																																						LYZL6
																																						INTS2
																																						NUFIP2
																																						TAOK1
																																						ARHGAP23
																																						PHF12
																																						PCTP
																																						SCPEP1
																																						FKBP10
																																						HEATR6
																																						XYLT2
																																						C17orf75
																																						SPATA20
																																						UBE2Z
																																						WNK4
																																						C17orf53
																																						TMUB2
																																						DHX58
																																						MMP28
																																						DHRS11
																																						PRR15L
																																						DHX40
																																						TEFM
																																						ACBD4
																																						DCAKD
																																						GGNBP2
																																						ATAD5
																																						MRM1
																																						PLEKHH3
																																						DBF4B
																																						MYO19
																																						ACSF2
																																						CDK5RAP3
																																						SP6
																																						COASY
																																						SRCIN1
																																						AARSD1
																																						FAM117A
																																						VMP1
																																						KRTAP1-3
																																						KRTAP1-1
																																						KRTAP9-9
																																						KRTAP4-6
																																						KRTAP2-1
																																						TTC25
																																						KRTAP4-12
																																						RAB34
																																						KRTAP1-5
																																						KRTAP3-1
																																						KRTAP3-2
																																						KRTAP9-2
																																						KRTAP9-3
																																						KRTAP9-8
																																						KRTAP17-1
																																						BRIP1
																																						MYCBPAP
																																						NSRP1
																																						PPP1R1B
																																						TBC1D3F
																																						RNF135
																																						MIEN1
																																						MRPL45
																																						VPS25
																																						TMEM101
																																						PRAC
																																						RAB11FIP4
																																						GHDC
																																						KRTAP4-4
																																						KIF2B
																																						USP32
																																						PPP1R9B
																																						CORO6
																																						TNS4
																																						FBXL20
																																						KRTAP9-4
																																						KRTAP4-1
																																						KRTAP4-5
																																						KRTAP4-3
																																						KRTAP4-2
																																						KRTAP3-3
																																						KRTAP2-4
																																						SSH2
																																						TP53I13
																																						IFT20
																																						LRRC46
																																						SCRN2
																																						AOC4
																																						ANKRD40
																																						ZNF830
																																						SLFN11
																																						RASL10B
																																						G6PC3
																																						ASB16
																																						PGAP3
																																						PIGS
																																						HSPB9
																																						ORMDL3
																																						PLCD3
																																						SLC46A1
																																						TMEM106A
																																						LRRC37B
																																						OSBPL7
																																						NT5C3L
																																						ABHD15
																																						TLCD1
																																						RFFL
																																						HSF5
																																						OR4D2
																																						MSI2
																																						ZPBP2
																																						C17orf64
																																						C17orf46
																																						HEXIM2
																																						LSM12
																																						CCDC43
																																						CNTD1
																																						TMEM132E
																																						WFIKKN2
																																						FLJ40194
																																						B4GALNT2
																																						SPACA3
																																						SGK494
																																						SEZ6
																																						ANKRD13B
																																						C17orf57
																																						MRPL10
																																						GJD3
																																						KRT222
																																						KRT40
																																						DYNLL2
																																						C17orf50
																																						SLFN13
																																						SLC35G3
																																						UNC45B
																																						CD300LG
																																						KIF18B
																																						RUNDC1
																																						EME1
																																						TMEM199
																																						PROCA1
																																						DHRS13
																																						C17orf69
																																						LOC147093
																																						LRRC37BP1
																																						WIPF2
																																						KRT25
																																						TMEM99
																																						ANKFN1
																																						SLFN5
																																						NAGS
																																						FAM134C
																																						TMEM92
																																						PHOSPHO1
																																						RHBDL3
																																						IMP5
																																						KRT28
																																						KRT24
																																						ARHGAP27
																																						ZNF385C
																																						SAMD14
																																						C17orf108
																																						RDM1
																																						GAS2L2
																																						STH
																																						MTVR2
																																						STXBP4
																																						LOC253962
																																						TAC4
																																						C17orf66
																																						KIAA1267
																																						C17orf105
																																						FAM171A2
																																						C17orf104
																																						TTLL6
																																						LOC284080
																																						C17orf47
																																						KRT18P55
																																						NEK8
																																						PIGW
																																						C17orf78
																																						LOC284100
																																						CISD3
																																						GSDMA
																																						KRT42P
																																						PTRF
																																						GDPD1
																																						KLHL10
																																						C17orf65
																																						C17orf67
																																						MSL1
																																						NACA2
																																						KRT27
																																						SLFN14
																																						FLJ43826
																																						STAC2
																																						SKA2
																																						CCL14-CCL15
																																						KRT26
																																						HOXB13-AS1
																																						HILS1
																																						EFCAB5
																																						RNF126P1
																																						TMIGD1
																																						CCL4L2
																																						C17orf98
																																						LOC388387
																																						CCDC103
																																						RPRML
																																						YPEL2
																																						C17orf82
																																						ARL5C
																																						KRT39
																																						MYO18A
																																						C17orf102
																																						LOC400604
																																						MGC57346
																																						CUEDC1
																																						LOC404266
																																						MIR10A
																																						MIR142
																																						MIR144
																																						MIR152
																																						MIR193A
																																						MIR196A1
																																						MIR21
																																						MIR301A
																																						TBC1D3B
																																						TBC1D3C
																																						CCL3L3
																																						TBC1D3P5
																																						SUZ12P
																																						LOC440434
																																						GPR179
																																						TBC1D3P2
																																						LRRC37A2
																																						FBXO47
																																						MIR423
																																						ARGFXP2
																																						DPRXP4
																																						MIR451A
																																						SNORA21
																																						LOC644172
																																						LOC644246
																																						LOC645638
																																						SEBOX
																																						KRTAP4-11
																																						MRPL45P2
																																						TBC1D3P1-DHX40P1
																																						LOC653653
																																						TBC1D3G
																																						NME1-NME2
																																						SCARNA20
																																						SNORD7
																																						MIR632
																																						KRTAP4-8
																																						KRTAP2-2
																																						KRTAP9-1
																																						NSFP1
																																						FLJ45513
																																						TBC1D3
																																						TBC1D3H
																																						LOC730755
																																						MIR454
																																						SNORD124
																																						MIR365B
																																						LOC100128977
																																						LOC100130148
																																						LOC100130581
																																						LOC100131347
																																						KRTAP4-9
																																						KRTAP4-7
																																						LOC100133991
																																						C17orf96
																																						LOC100190938
																																						MIR1203
																																						MIR2117
																																						MIR4315-2
																																						MIR2909
																																						MIR3185
																																						MIR3184
																																						MIR4315-1
																																						MIR3614
																																						LOC100505576
																																						LRRC3C
																																						KRTAP16-1
																																						LOC100505782
																																						ARL17B
																																						SPAG5-AS1
																																						LOC100506650
																																						AA06
																																						SLFN12L
																																						LOC100506779
																																						RAD51L3-RFFL
																																						MIR4523
																																						MIR4728
																																						MIR4726
																																						MIR4734
																																						MIR4729
																																						MIR4737
																																						MIR4736
																																						MIR4724
																																						MIR4733
																																						MIR451B
																																						MIR4732
																																						MIR4723
																																						MIR4727
																																						MIR4725
																																						RAB34
[truncated: 115 more columns]

## Sheet: HR+HER2-.deletion
cytoband	22q11.23	11q24.1	4q35.2	17q12	6q13	13q12.11	12p13.31	7q22.3	2q37.3	6q21	6q21	17p13.3	1p35.1	7q36.1	14q13.1	4q32.3	19p13.3	14q24.3	6q27	9p24.1	12q24.31	15q11.2	17p11.2	7p11.2	11p15.5	2p13.3	16q23.1	22q13.1	12p12.3	16q22.1	17p11.2	11q13.1	17q11.2	21q22.12	7q34	15q21.3	17q12	22q12.1	11p15.4	6q25.1	3q29	13q14.2	3p13	9p21.3	18q21.31	8p12	11q12.1	10q26.13	1p33
q value	1.6998e-34	6.2344e-13	1.1077e-11	1.4404e-10	9.1353e-10	9.078e-07	8.3888e-07	2.2469e-06	5.199e-07	2.593e-07	3.1121e-07	5.5391e-05	2.3074e-06	5.7649e-05	0.00021559	1.59e-05	0.00019946	3.0232e-05	0.00039777	0.00011294	0.00038036	0.00020037	0.00032847	0.00041484	0.00042244	0.00062469	0.00015777	0.00029136	0.0011	0.0018214	0.0019081	0.0021136	0.00086124	0.0014175	0.00094595	0.0016738	0.00047018	0.0036187	0.0022824	0.0062853	0.0070341	0.0028529	0.0082108	0.0018227	0.0043608	0.0038412	0.0081103	0.0035532	0.0050463
residual q value	1.6998e-34	9.7865e-13	9.8548e-11	6.1022e-10	1.229e-09	8.9304e-07	1.0492e-06	2.3074e-06	1.1322e-05	1.2336e-05	4.386e-05	5.5391e-05	0.00021585	0.00021585	0.00021585	0.00027902	0.00031372	0.00035311	0.00036904	0.00036904	0.00036904	0.00036904	0.0004993	0.00066605	0.00069586	0.00084674	0.001374	0.001374	0.0014965	0.0018214	0.0019307	0.0020627	0.0024085	0.0024085	0.0024836	0.0032183	0.0035274	0.0035274	0.0039722	0.0066254	0.0068277	0.0074108	0.0084136	0.0084136	0.0084136	0.0086682	0.0099218	0.010237	0.011395
wide peak boundaries	chr22:24325693-24432582	chr11:122848479-123396867	chr4:189026039-190394519	chr17:34432662-34852171	chr6:74079019-74227796	chr13:20247214-20763379	chr12:7655118-8192594	chr7:105029123-105251012	chr2:242611643-243199373	chr6:110774866-111409126	chr6:107365501-107811867	chr17:2381080-2593978	chr1:32950861-33207672	chr7:148725013-148848354	chr14:34398351-35182126	chr4:164621991-166129040	chr19:1299884-2233870	chr14:73733486-74179810	chr6:167271687-168457897	chr9:6504643-7799591	chr12:122748714-122989720	chr15:22413929-22921673	chr17:18286854-27893543	chr7:55620348-56148868	chr11:1-791990	chr2:70190495-70485351	chr16:74336151-74443492	chr22:38962669-39064078	chr12:19518971-20522697	chr16:66785213-66878409	chr17:17127347-17207034	chr11:64702521-64785890	chr17:28952581-29486068	chr21:37507636-38072133	chr7:139833398-140373596	chr15:55643004-55838782	chr17:25638589-60361692	chr22:28693705-29138200	chr11:9316864-9685775	chr6:149720281-150209717	chr3:196457914-196612808	chr13:50243948-51287363	chr3:72895396-73111641	chr9:21440792-22447397	chr18:55111634-55816778	chr8:32620797-36642025	chr11:56510796-56954835	chr10:124271534-124457625	chr1:47653046-47904550
genes in wide peak	GSTT1	HSPA8	TRIML1	CCL3L1	MTO1	GJA3	APOBEC1	PUS7	DTYMK	AMD1	PDSS2	PAFAH1B1	RBBP4	ZNF786	EAPP	ANP32C	hsa-mir-1909	NUMB	CCR6	GLDC	CLIP1	hsa-mir-1268	hsa-mir-144	CCT6A	hsa-mir-210	hsa-mir-1285-2	LOC283922	LOC646851	AEBP2	NAE1	COPS3	BATF2	CRLF3	CHAF1B	MKRN1	hsa-mir-628	hsa-mir-21	CHEK2	WEE1	PCMT1	PAK2	hsa-mir-15a	GXYLT2	hsa-mir-31	FECH	DUSP26	OR5AK4P	DMBT1	FOXE3
	GSTTP1	CLMP	LOC401164	ZNHIT3	DDX43	ZMYM2	SLC2A3	RINT1	PDCD1	CDK19	BEND3		SYNC	ZNF425	SNX6	C4orf39	CSNK1G2	ACOT2	GPR31	KDM4C	ZCCHC8	TUBGCP5	hsa-mir-1180	GBAS	DRD4	PCBP1			LOC100506393	CCDC79		C11orf85	ADAP2	DOPEY2	DENND2A	CCPG1	hsa-mir-301a		ZNF143	LATS1		KPNA3		CDKN2A	NARS	RNF122	OR5AK2		STIL
	LOC391322	LOC341056		CCL4L1	MB21D1	ZMYM5	GDF3	EFCAB10	GAL3ST2	RPF2			ZBTB8OS		SPTSSA	TRIM60	GAMT	C14orf169	KIF25		LOC100507066	GOLGA6L1	ALDH3A1	PSPH	HRAS	TIA1							TEFM	MORC3	SLC37A3	FLJ27352	hsa-mir-142		IPO7	KATNA1		DLEU2		CDKN2B	ATP8B1	TTI2			TAL1
	GSTTP2	MIR4493		CCL4L2		PSPC1	NANOG		ING5	GTF3C6			ZBTB8A			TMEM192	MKNK2	DNAL1	MLLT4			REREP3	ALDH3A2	SUMF2	IRF7	C2orf42							ATAD5	CLDN14	RAB19	DYX1C1	hsa-mir-3185		LOC644656	LRP11		TRIM13		MTAP	LOC100505549	MAK16			CMPK1
				TBC1D3B			SLC2A14		NEU4	GSTM2P1						TRIM61	RPS15	ACOT4	TCP10			GOLGA8DP	ALDOC	MRPS17	PSMD13	LOC100133985							RNF135	CBR3-AS1	LOC100134229	MIR628	hsa-mir-196a-1		SNORA23	PPIL4		DLEU1		C9orf53		FUT10			MGC12982
				TBC1D3C			CLEC4C		CXXC11							LOC100505989	TCF3	HEATR4	RNASET2			MIR4509-1	CRYBA1	2014-09-01	RNH1								SUZ12P			DYX1C1-CCPG1	hsa-mir-10a			C6orf72		SPRYD7		IFNE		UNC5D
				CCL3L3			DPPA3		D2HGDH							LOC100506013	AP3D1	ACOT1	FGFR1OP			MIR4509-2	FOXO3B	ZNF713	SCT								DPRXP4				hsa-mir-1203			ZC3H12D		ST13P4		MIR31
				TBC1D3G			NANOGNB		LOC728323								APC2	ACOT6	C6orf123			MIR4509-3	FLOT2	FKBP9L	TALDO1								MIR4733				hsa-mir-152			NUP43		CTAGE10P		MIR31HG
				TBC1D3H													UQCR11		UNC93A				KCNJ12	SNORA15	RASSF7												hsa-mir-4315-1			SUMO4		KCNRG		CDKN2B-AS1
																	DAZAP1		TTLL2				LGALS9		IFITM1												hsa-mir-2117					MIR15A
																	MBD3		TCP10L2				MFAP4		IFITM3												hsa-mir-2909					MIR16-1
																	PCSK4		MLLT4-AS1				NOS2		DEAF1												hsa-mir-632					MIR3613
																	BTBD2		HGC6.3				MAPK7		IFITM2												hsa-mir-365-2
																	REXO1		MIR3939				MAP2K3		PKP3												hsa-mir-3184
																	FAM108A1						PRPSAP2		SIRT3												hsa-mir-144
																	KLF16						RPL23A		BET1L												ACACA
																	DOT1L						SDF2		CEND1												ACCN1
																	MUM1						SUPT6H		CDHR5												ACLY
																	REEP6						TNFAIP1		PHRF1												AP2B1
																	IZUMO4						VTN		SIGIRR												ALDOC
																	SCAMP4						RNF112		RIC8A												AOC2
																	ADAT3						FOXN1		EPS8L2												ARL4D
																	MOB3A						TMEM11		ATHL1												ATP5G1
																	PLK5						KSR1		PTDSS2												ATP6V0A1
																	C19orf25						SLC13A2		ODF3												BLMH
																	ATP8B3						UNC119		LRRC56												BRCA1
																	CSNK1G2-AS1						TIAF1		LOC143666												FMNL1
																	ADAMTSL5						TRAF4		SCGB1C1												CA4
																	NDUFS7						KIAA0100		NLRP6												CACNB1
																	ONECUT3						ULK2		NS3BP												CDC6
																	MEX3D						FBXW10		C11orf35												CDC27
																	LOC100288123						SPAG5		TMEM80												CHAD
																	MIR1909						GRAP		ANO9												CLTC
																							AKAP10		B4GALNT4												CCR7
																							EPN2		PDDC1												CNP
																							SARM1		IFITM5												COL1A1
																							USP22		MIR210												COX11
																							PPY2		LOC653486												CPD
																							PYY2		LOC100133161												CRHR1
																							DHRS7B		MIR210HG												CRYBA1
																							POLDIP2														CSF3
																							WSB1														DHX8
																							ERAL1														DLX3
																							SNORD4B														DLX4
																							SNORD4A														DUSP3
																							SNORD42B														ERBB2
																							SNORD42A														ETV4
																							B9D1														EVI2A
																							TMEM97														EVI2B
																							FAM18B1														EZH1
																							PIPOX														FLOT2
																							NLK														GAST
																							SLC47A1														FZD2
																							C17orf63														G6PC
																							NUFIP2														KAT2A
																							TAOK1														GFAP
																							PHF12														GIP
																							FAM106A														GNGT2
																							RAB34														CCR10
																							IFT20														GRB7
																							SPECC1														GRN
																							PIGS														HCRT
																							SLC46A1														HLF
																							TLCD1														HOXB1
																							SGK494														HOXB2
																							SEZ6														HOXB3
																							SLC5A10														HOXB4
																							SLC47A2														HOXB5
																							TMEM199														HOXB6
																							PROCA1														HOXB7
																							DHRS13														HOXB8
																							TRIM16L														HOXB9
																							C17orf108														HSD17B1
																							USP32P2														IFI35
																							TBC1D28														IGFBP4
																							CDRT15L2														ITGA2B
																							C17orf103														ITGA3
																							CCDC144B														ITGB3
																							KRT18P55														JUP
																							NEK8														KPNB1
																							FAM27L														KRT9
																							FLJ36000														KRT10
																							LGALS9B														KRT12
																							CCDC144NL														KRT13
																							LOC339240														KRT14
																							C17orf51														KRT15
																							CCDC144C														KRT16
																							MYO18A														KRT17
																							GRAPL														KRT19
																							MIR144														KRT31
																							TBC1D3P5														KRT32
																							MIR451A														KRT33A
																							FAM83G														KRT33B
																							KRT16P3														KRT34
																							SEBOX														KRT35
																							LGALS9C														LASP1
																							SNORA59B														LGALS9
																							SNORA59A														LHX1
																							ZNF286B														LIG3
																							KCNJ18														LPO
																							MIR1180														NBR1
																							MTRNR2L1														MAPT
																							SPAG5-AS1														ADAM11
																							MIR4523														MEOX1
																							MIR451B														MLLT6
																							MIR4522														MPO
																							MIR4732														MPP2
																							MIR4723														MPP3
																							RAB34														TRIM37
																																					MYL4
																																					MYO1D
																																					NAGLU
																																					NEUROD2
																																					NF1
																																					NFE2L1
																																					NGFR
																																					NME1
																																					NME2
																																					NMT1
																																					NOS2
																																					NSF
																																					OMG
																																					PDK2
																																					PEX12
																																					PHB
																																					PNMT
																																					2004-09-01
																																					MED1
																																					PPY
																																					PSMB3
																																					PYY
																																					PSMD3
																																					PSMD11
																																					RAB5C
																																					RAD51C
																																					RAD51D
																																					RARA
																																					RPL19
																																					RPL23A
																																					RPL27
																																					RPS6KB1
																																					CCL1
																																					CCL2
																																					CCL3
																																					CCL3L1
																																					CCL4
																																					CCL5
																																					CCL7
																																					CCL8
																																					CCL11
																																					CCL13
																																					CCL14
																																					CCL15
																																					CCL16
																																					CCL18
																																					CCL23
																																					SDF2
																																					SRSF1
																																					SGCA
																																					SH3GL1P1
																																					SH3GL1P2
																																					SLC4A1
																																					SLC6A4
																																					SMARCE1
																																					SP2
																																					STAT3
																																					STAT5A
																																					STAT5B
																																					SUPT4H1
																																					SUPT6H
																																					TADA2A
																																					TBX2
																																					HNF1B
																																					MLX
																																					THRA
																																					TNFAIP1
																																					TOP2A
																																					DNAJC7
																																					TUBG1
																																					UBTF
																																					VTN
																																					WNT3
																																					WNT9B
																																					PCGF2
																																					TRIM25
																																					VEZF1
																																					ZNF207
																																					TAF15
																																					RND2
																																					COIL
																																					AKAP1
																																					EPX
																																					PIP4K2B
																																					SPOP
																																					FOXN1
																																					PPM1D
																																					CNTNAP1
																																					DGKE
																																					TCAP
																																					SKAP1
																																					AOC3
																																					BECN1
																																					KRT38
																																					KRT37
																																					KRT36
																																					ABCC3
																																					KSR1
																																					CDK5R1
																																					CACNA1G
																																					HAP1
																																					MAP3K14
																																					SPAG9
																																					SLC13A2
																																					UNC119
																																					MTMR4
																																					TIAF1
																																					NOG
																																					BZRAP1
																																					ZNHIT3
																																					EFTUD2
																																					RPL23
																																					TBX4
																																					NPEPPS
																																					GOSR1
																																					CCL4L1
																																					GOSR2
																																					NR1D1
																																					TRAF4
																																					KIAA0100
																																					TBKBP1
																																					PLEKHM1
																																					MED24
																																					LRRC37A
																																					MED13
																																					HDAC5
																																					TOM1L1
																																					GJC1
																																					TOB1
																																					PSME3
																																					EIF1
																																					NBR2
																																					SLC35B1
																																					CALCOCO2
																																					RAMP2
																																					HOXB13
																																					VAT1
																																					APPBP2
																																					LEPREL4
																																					HEXIM1
																																					SPAG5
																																					IGF2BP1
																																					CCT6B
																																					C1QL1
																																					RUNDC3A
																																					STARD3
																																					CBX1
																																					DDX52
																																					DUSP14
																																					KAT7
																																					NXPH3
																																					SNF8
																																					SYNRG
																																					CASC3
																																					IKZF3
																																					ZNF652
																																					PPM1E
																																					SARM1
																																					GPATCH8
																																					KCNH4
																																					SUZ12
																																					MMD
																																					FAM215A
																																					PPY2
																																					PYY2
																																					KRT23
																																					TMEM98
																																					POLDIP2
																																					TBC1D29
																																					ERAL1
																																					AATF
																																					OR4D1
																																					SNORD4B
																																					SNORD4A
																																					SNORD42B
																																					SNORD42A
																																					TUBG2
																																					TMEM97
																																					NKIRAS2
																																					CCDC56
																																					GIT1
																																					PSMC3IP
																																					SNX11
																																					TBX21
																																					SOCS7
																																					SOST
																																					UTP18
																																					RNFT1
																																					TUBD1
																																					RAPGEFL1
																																					ABI3
																																					COPZ2
																																					MRPL27
																																					PIPOX
																																					ARL17A
																																					CRLF3
																																					SLC25A39
																																					MRPS23
																																					PTRH2
																																					NLK
																																					LUC7L3
																																					HIGD1B
																																					CDK12
																																					KRT20
																																					NLE1
																																					FNDC8
																																					MBTD1
																																					BCAS3
																																					CWC25
																																					RNF43
																																					MKS1
																																					LINC00483
																																					EPN3
																																					LRRC37A4
																																					SLFN12
																																					PNPO
																																					KLHL11
																																					SMG8
																																					TMEM100
																																					RHOT1
																																					RSAD1
																																					C17orf79
																																					LRRC59
																																					MSX2P1
																																					C17orf63
																																					PRR11
																																					ADAP2
																																					UTP6
																																					GSDMB
																																					TEX14
																																					CA10
																																					ATXN7L3
																																					PLXDC1
																																					LYZL6
																																					INTS2
																																					NUFIP2
																																					TAOK1
																																					ARHGAP23
																																					PHF12
																																					PCTP
																																					SCPEP1
																																					FKBP10
																																					HEATR6
																																					XYLT2
																																					C17orf75
																																					SPATA20
																																					UBE2Z
																																					WNK4
																																					C17orf53
																																					TMUB2
																																					DHX58
																																					MMP28
																																					DHRS11
																																					PRR15L
																																					DHX40
																																					TEFM
																																					ACBD4
																																					DCAKD
																																					GGNBP2
																																					ATAD5
																																					MRM1
																																					PLEKHH3
																																					DBF4B
																																					MYO19
																																					ACSF2
																																					CDK5RAP3
																																					SP6
																																					COASY
																																					SRCIN1
																																					AARSD1
																																					FAM117A
																																					VMP1
																																					KRTAP1-3
																																					KRTAP1-1
																																					KRTAP9-9
																																					KRTAP4-6
																																					KRTAP2-1
																																					TTC25
																																					KRTAP4-12
																																					RAB34
																																					KRTAP1-5
																																					KRTAP3-1
																																					KRTAP3-2
																																					KRTAP9-2
																																					KRTAP9-3
																																					KRTAP9-8
																																					KRTAP17-1
																																					BRIP1
																																					MYCBPAP
																																					NSRP1
																																					PPP1R1B
																																					TBC1D3F
																																					RNF135
																																					MIEN1
																																					MRPL45
																																					VPS25
																																					TMEM101
																																					PRAC
																																					RAB11FIP4
																																					GHDC
																																					KRTAP4-4
																																					KIF2B
																																					USP32
																																					PPP1R9B
																																					CORO6
																																					TNS4
																																					FBXL20
																																					KRTAP9-4
																																					KRTAP4-1
																																					KRTAP4-5
																																					KRTAP4-3
																																					KRTAP4-2
																																					KRTAP3-3
																																					KRTAP2-4
																																					SSH2
																																					TP53I13
																																					IFT20
																																					LRRC46
																																					SCRN2
																																					AOC4
																																					ANKRD40
																																					ZNF830
																																					SLFN11
																																					RASL10B
																																					G6PC3
																																					ASB16
																																					PGAP3
																																					PIGS
																																					HSPB9
																																					ORMDL3
																																					PLCD3
																																					SLC46A1
																																					TMEM106A
																																					LRRC37B
																																					OSBPL7
																																					NT5C3L
																																					ABHD15
																																					TLCD1
																																					RFFL
																																					HSF5
																																					OR4D2
																																					MSI2
																																					ZPBP2
																																					C17orf64
																																					C17orf46
																																					HEXIM2
																																					LSM12
																																					CCDC43
																																					CNTD1
																																					TMEM132E
																																					WFIKKN2
																																					FLJ40194
																																					B4GALNT2
																																					SPACA3
																																					SGK494
																																					SEZ6
																																					ANKRD13B
																																					C17orf57
																																					MRPL10
																																					GJD3
																																					KRT222
																																					KRT40
																																					DYNLL2
																																					C17orf50
																																					SLFN13
																																					SLC35G3
																																					UNC45B
																																					CD300LG
																																					KIF18B
																																					RUNDC1
																																					EME1
																																					TMEM199
																																					PROCA1
																																					DHRS13
																																					C17orf69
																																					LOC147093
																																					LRRC37BP1
																																					WIPF2
																																					KRT25
																																					TMEM99
																																					ANKFN1
																																					SLFN5
																																					NAGS
																																					FAM134C
																																					TMEM92
																																					PHOSPHO1
																																					RHBDL3
																																					IMP5
																																					KRT28
																																					KRT24
																																					ARHGAP27
																																					ZNF385C
																																					SAMD14
																																					C17orf108
																																					RDM1
																																					GAS2L2
																																					STH
																																					MTVR2
																																					STXBP4
																																					LOC253962
																																					TAC4
																																					C17orf66
																																					KIAA1267
																																					C17orf105
																																					FAM171A2
																																					C17orf104
																																					TTLL6
																																					LOC284080
																																					C17orf47
																																					KRT18P55
																																					NEK8
																																					PIGW
																																					C17orf78
																																					LOC284100
																																					CISD3
																																					GSDMA
																																					KRT42P
																																					PTRF
																																					GDPD1
																																					KLHL10
																																					C17orf65
																																					C17orf67
																																					MSL1
																																					NACA2
																																					KRT27
																																					SLFN14
																																					FLJ43826
																																					STAC2
																																					SKA2
																																					CCL14-CCL15
																																					KRT26
																																					HOXB13-AS1
																																					HILS1
																																					EFCAB5
																																					RNF126P1
																																					TMIGD1
																																					CCL4L2
																																					C17orf98
																																					LOC388387
																																					CCDC103
																																					RPRML
																																					YPEL2
																																					C17orf82
																																					ARL5C
																																					KRT39
																																					MYO18A
																																					C17orf102
																																					LOC400604
																																					MGC57346
																																					CUEDC1
																																					LOC404266
																																					MIR10A
																																					MIR142
																																					MIR144
																																					MIR152
																																					MIR193A
																																					MIR196A1
																																					MIR21
																																					MIR301A
																																					TBC1D3B
																																					TBC1D3C
																																					CCL3L3
																																					TBC1D3P5
																																					SUZ12P
																																					LOC440434
																																					GPR179
																																					TBC1D3P2
																																					LRRC37A2
																																					FBXO47
																																					MIR423
																																					ARGFXP2
																																					DPRXP4
																																					MIR451A
																																					SNORA21
																																					LOC644172
																																					LOC644246
																																					LOC645638
																																					SEBOX
																																					KRTAP4-11
																																					MRPL45P2
																																					TBC1D3P1-DHX40P1
																																					LOC653653
																																					TBC1D3G
																																					NME1-NME2
																																					SCARNA20
																																					SNORD7
																																					MIR632
																																					KRTAP4-8
																																					KRTAP2-2
																																					KRTAP9-1
																																					NSFP1
																																					FLJ45513
																																					TBC1D3
																																					TBC1D3H
																																					LOC730755
																																					MIR454
																																					SNORD124
																																					MIR365B
																																					LOC100128977
																																					LOC100130148
																																					LOC100130581
																																					LOC100131347
																																					KRTAP4-9
																																					KRTAP4-7
																																					LOC100133991
																																					C17orf96
																																					LOC100190938
																																					MIR1203
																																					MIR2117
																																					MIR4315-2
																																					MIR2909
																																					MIR3185
																																					MIR3184
																																					MIR4315-1
																																					MIR3614
																																					LOC100505576
																																					LRRC3C
																																					KRTAP16-1
																																					LOC100505782
																																					ARL17B
																																					SPAG5-AS1
																																					LOC100506650
																																					AA06
																																					SLFN12L
																																					LOC100506779
																																					RAD51L3-RFFL
																																					MIR4523
																																					MIR4728
																																					MIR4726
																																					MIR4734
																																					MIR4729
																																					MIR4737
																																					MIR4736
																																					MIR4724
																																					MIR4733
																																					MIR451B
																																					MIR4732
																																					MIR4723
																																					MIR4727
																																					MIR4725
																																					RAB34
[truncated: 100 more columns]

## Sheet: HR-HER2-.deletion
cytoband	1p36.11	4q35.2	4q13.2	5q13.1	4q32.3	17p11.2	8p11.22	19p13.3	15q14	15q11.2	9q34.3	11q25	7q36.1	1p36.12	22q11.21	13q13.2	5q35.3	4p15.1	4q22.3	8p12	2q37.3	2q33.3	12p13.2	14q13.2	4p14	12q23.3	13q22.2	14q23.1	12p12.3	16p11.1	1p13.2	9p24.1	10q23.31	13q12.2	15q15.1	22q11.21	5q22.1	1p21.1	7q11.21	12q13.12	4p16.3	8p11.21	17q21.31	9q21.13	10q26.13	16p13.3	5q33.3	18q21.32	11q13.4
q value	3.4523e-08	3.4264e-05	0.00031282	0.0006607	0.00018512	0.00074012	0.0012102	0.0019753	0.0014089	0.001668	0.0091658	0.01209	0.015405	0.0012332	0.021601	0.0088587	0.030853	0.028548	0.038289	0.053436	0.060431	0.069908	0.090102	0.064491	0.07102	0.13144	0.028947	0.12912	0.13426	0.14117	0.16091	0.16129	0.16129	0.099986	0.048333	0.17087	0.18497	0.19788	0.19788	0.19788	0.20065	0.16766	0.20024	0.21412	0.22087	0.22168	0.22357	0.22708	0.2432
residual q value	4.2981e-07	7.0306e-05	0.00031282	0.0006607	0.00069928	0.00074012	0.0014089	0.0019753	0.0020183	0.0020183	0.0091812	0.01209	0.015405	0.017511	0.020338	0.023222	0.029851	0.038289	0.038289	0.052453	0.060431	0.069908	0.093512	0.093512	0.11385	0.12776	0.12776	0.12776	0.13197	0.14293	0.16766	0.16766	0.16766	0.16921	0.16921	0.16921	0.18291	0.19788	0.19788	0.19788	0.20065	0.20065	0.20065	0.22082	0.22082	0.22082	0.23284	0.23284	0.2432
wide peak boundaries	chr1:25571691-25667023	chr4:187455278-190394519	chr4:69431365-69692170	chr5:66481763-68463180	chr4:164441168-166129040	chr17:18291548-34842585	chr8:39141125-39602394	chr19:1-3573325	chr15:34659245-34820878	chr15:22413929-22925838	chr9:139370285-139440667	chr11:102962500-135006516	chr7:152357827-153584793	chr1:21042060-21546535	chr22:20303693-20717936	chr13:34409640-36348754	chr5:180277143-180472543	chr4:27024380-36283465	chr4:96256672-99214610	chr8:33416212-36642025	chr2:232227463-243199373	chr2:206632251-207308696	chr12:10573057-10599204	chr14:34419736-36004308	chr4:40351166-41259014	chr12:104995742-105380187	chr13:48833009-84454596	chr14:60631962-60977885	chr12:19514579-21623203	chr16:34578552-46615802	chr1:115319024-115593142	chr9:6330198-7798536	chr10:88730160-90823129	chr13:28222554-28578249	chr15:40855099-40990999	chr22:21411356-21922046	chr5:96518829-110406495	chr1:104117907-107691337	chr7:64643383-75167518	chr12:32639073-65445188	chr4:1-26862784	chr8:39871159-41128614	chr17:38080370-65988123	chr9:33675595-85858122	chr10:126384755-126681321	chr16:1-14403184	chr5:158524061-167957073	chr18:57567736-59483389	chr11:1-135006516
genes in wide peak	RHD	FAT1	UGT2B15	PIK3R1	ANP32C	hsa-mir-632	ADAM3A	hsa-mir-4321	hsa-mir-1233-2	hsa-mir-1268	NOTCH1	hsa-mir-3167	ACTR3B	hsa-mir-1256	RIMBP3	MAB21L1	BTNL3	hsa-mir-4275	PDHA2	DUSP26	hsa-mir-3133	EEF1B2	KLRC2	CFL2	APBB2	SLC41A2	hsa-mir-3169	PPM1A	IAPP	ANKRD26P1	SYCP1	GLDC	ACTA2	CDX2	RPUSD2	HIC2	hsa-mir-548f-3	AMY1A	hsa-mir-590	hsa-mir-548c	hsa-mir-573	C8orf4	hsa-mir-548d-2	hsa-mir-204	FAM175B	hsa-mir-193b	hsa-mir-146a	MC4R	hsa-mir-3167
		ZFP42		SLC30A5	MARCH1	hsa-mir-365-2	ADAM18	hsa-mir-1909	hsa-mir-1233-1	TUBGCP5	C9orf163	hsa-mir-100		EIF4G3	TMEM191B	NBEA	BTNL8	PCDH7	C4orf37	UNC5D	hsa-mir-149	GPR1		NFKBIA	RBM47		hsa-mir-1297	C14orf39	PDE3A	LOC146481	TSHB	KDM4C	FAS	PDX1	CASC5	POM121L8P	hsa-mir-548p	AMY1B	hsa-mir-4284	hsa-let-7i	hsa-mir-218-1	ZMAT4	hsa-mir-634	hsa-mir-1299	ZRANB1	hsa-mir-548h-2	hsa-mir-3142	CDH20	hsa-mir-100
		TRIML2			C4orf39	hsa-mir-3184	ADAM5P	hsa-mir-3187	GOLGA8A	GOLGA6L1	MIR4673	hsa-mir-4301		HP1BP3	PI4KAP1			ARAP2			hsa-mir-4269	NDUFS1		PSMA6	NSUN7		hsa-mir-759		SLCO1A2	LOC283914		UHRF2	GLUD1	GSX1	LOC100505648	RIMBP3C	CHD1	AMY1C	ASL	hsa-mir-26a-2	hsa-mir-572		hsa-mir-4315-2	ALDH1A1	METTL10	hsa-mir-3178	ADRA1B		hsa-mir-4301
		LOC339975			TRIM60	hsa-mir-144	LOC100130964	hsa-mir-1302-11	MIR1233-1	REREP3		hsa-mir-34c		SH2D5	LOC729444			MIR4275			hsa-mir-562	SNORD51		SRP54	MIR4802		hsa-mir-15a		SLCO1B1	FLJ26245			PTEN	ATP5EP2		PI4KAP2	EFNA5	AMY2A	CLDN4	hsa-mir-616	hsa-mir-3138		hsa-mir-633	ALDH1B1		hsa-mir-940	CCNG1		hsa-mir-34c
		TRIML1			TMEM192	hsa-mir-1180		AES	MIR1233-2	GOLGA8DP		ACAT1									hsa-mir-1471	INO80D		KIAA0391			ATP7B		SLCO1B3	LOC100130700			LIPF	PRHOXNB		BCRP2	FER	PRMT6	CLDN3	hsa-mir-1228	hsa-mir-548i-2		hsa-mir-21	ANXA1		hsa-mir-1225	FABP6		hsa-mir-1260b
		LOC401164			TRIM61	ACCN1		AMH		MIR4509-1		ACRV1									hsa-mir-1244-1	ZDBF2		BAZ1A			KLF5		SLCO1C1				PAPSS2			RIMBP3B	MAN2A1	LOC100129138	ELN	hsa-mir-148b	hsa-mir-95		hsa-mir-301a	NUDT2		hsa-mir-3177	GABRA1		hsa-mir-548l
					LOC100505989	AP2B1		ATP5D		MIR4509-2		APLP2									AGXT	SNORA41		PPP2R3C			BTF3P11		AEBP2				MINPP1			TMEM191C	PAM		GTF2I	hsa-mir-615	hsa-mir-4274		hsa-mir-142	APBA1		hsa-mir-662	GABRA6		hsa-mir-1304
					LOC100506013	ALDH3A1		AZU1		MIR4509-3		APOA1									ALPI	LOC100329109		EAPP			RCBTB2		SLCO1B7				FAM35A				ST8SIA4		GTF2IP1	hsa-mir-196a-2	hsa-mir-943		hsa-mir-3185	KLF9		hsa-mir-3176	GABRB2		hsa-mir-1261
						ALDH3A2		HCN2				APOA4									ALPP			SNX6			CLN5		LOC100506393				RNLS				RAB9BP1		GUSB	hsa-mir-1293	hsa-mir-571		hsa-mir-196a-1	CA9		ABAT	GABRG2		hsa-mir-3166
						ALDOC		BSG				APOC3									ALPPL2			SPTSSA			DACH1						STAMBPL1				PJA2		LIMK1	hsa-mir-1291	ADD1		hsa-mir-10a	CCIN		ABCA3	HMMR		hsa-mir-4300
						BLMH		CDC34				ARCN1									KIF1A			IGBP1P1			EDNRB						ATAD1				PPIP5K2		PMS2L2	ACCN2	ADRA2C		hsa-mir-1203	CD72		ADCY9	IL12B		hsa-mir-708
						CPD		CIRBP				ATM									BOK			FAM177A1			MLNR						ANKRD22				GIN1		PMS2P4	ACVR1B	ATP5I		hsa-mir-152	CLTA		ARHGDIG	RARS		hsa-mir-326
						CRYBA1		CNN2				FXYD2									CHRND						GUCY1B2						AGAP11				FBXL17		PMS2P5	ACVRL1	NKX3-2		hsa-mir-4315-1	CNTFR		ATP6V0C	TTC1		hsa-mir-139
						EVI2A		CSNK1G2				CXCR5									CHRNG						KPNA3						LIPJ				NUDT12		PMS2P3	ADCY6	BST1		hsa-mir-2117	FANCG		TNFRSF17	PTTG1		hsa-mir-3165
						EVI2B		CFD				CASP1									COL6A3						LMO7						CFL1P1				C5orf30		RFC2	ABCD2	CCKAR		ACLY	FXN		CCNF	SLU7		hsa-mir-548k
						FOXO3B		ARID3A				CASP4									DTYMK						NEK3						LIPM				SLC25A46		STX1A	AMHR2	CD38		AOC2	GALT		CLCN7	ATP10B		hsa-mir-3164
						FLOT2		EFNA2				CASP5									GBX2						PCDH8						LOC439994				SLCO6A1		EIF4H	APOF	CRMP1		APOH	GCNT1		CREBBP	WWC1		hsa-mir-3163
						KCNJ12		ELANE				CBL									GPC1						PCDH9						FAM25A				RGMB		CLIP2	AQP2	CTBP1		ARL4D	GNAQ		ECI1	MAT2B		hsa-mir-612
						LGALS9		GAMT				CD3D									GPR35						POU4F1						LIPK				FAM174A		LAT2	AQP5	DGKQ		ATP5G1	IL11RA		DNASE1	ODZ2		hsa-mir-194-2
						LIG3		GNA11				CD3E									HDLBP						RB1						LIPN				SLCO4C1		FZD9	AQP6	DHX15		ATP6V0A1	NPR2		DNASE1L2	C5orf54		hsa-mir-1237
						MFAP4		GNA15				CD3G									INPP5D						ATXN8OS						FAM22A				FLJ35946		TPST1	ARF3	DRD5		BRCA1	PAX5		E4F1	CCNJL		hsa-mir-1908
						MYO1D		GNG7				CHEK1									KCNJ13						UCHL3						FAM22D				TMEM232		FKBP6	ATF1	EVC		FMNL1	PCSK5		EMP2	PWWP2A		hsa-mir-3162
						NF1		MKNK2				CRYAB									NCL						SCEL						LOC728190				LOC100133050		BAZ1B	ATP5B	FGFR3		CA4	PGM5		ERCC4	C1QTNF2		hsa-mir-130a
						NOS2		GPX4				DDX6									NDUFA10						DLEU2						LOC728218				LOC100289230		BCL7B	ATP5G2	GAK		CACNG1	PRKACG		GFER	NUDCD2		hsa-mir-3161
						OMG		GZMM				DDX10									2002-09-01						UTP14C						KLLN				LOC100289673		GTF2IRD1	AVPR1A	GRK4		CD79B	PRSS3		GRIN2A	UBLCP1		hsa-mir-3160-2
						PEX12		GADD45B				DLAT									NEU2						TBC1D4						FAS-AS1						POM121	CACNB3	HTT		CDC6	RMRP		GSPT1	RNF145		hsa-mir-129-2
						MAPK7		NFIC				DPAGT1									NPPC						LPAR6						MIR4678						AUTS2	CCNT1	HGFAC		CDC27	RORB		HAGH	LOC285626		hsa-mir-610
						MAP2K3		OAZ1				DRD2									PDCD1						TRIM13												TBL2	CD63	HMX1		CHAD	CCL19		HBA1	LOC285627		hsa-mir-3159
						PRPSAP2		PALM				ETS1									PDE6D						SPRY2												CRCP	CDK2	IDUA		CLTC	CCL21		HBA2	LOC285629		hsa-mir-4299
						PSMD11		POLR2E				FDX1									PPP1R7						DLEU1												RABGEF1	CDK4	RBPJ		CCR7	SHB		HBM	MIR146A		hsa-mir-302e
						RAD51D		POLRMT				FLI1									PTMA						PIBF1												MLXIPL	CNTN1	LETM1		CNP	TESK1		HBQ1	MIR3142		hsa-mir-483
						RPL23A		PRTN3				SLC37A4									SNORD20						OLFM4												SBDS	COL2A1	LRPAP1		COL1A1	TLE1		HBZ			hsa-mir-675
						CCL1		PTBP1				GRIA4									SAG						SUGT1												STAG3L1	CS	MSX1		COX11	TLE4		HMOX2			hsa-mir-4298
						CCL2		RPS15				GRIK4									SPP2						LECT1												C7orf42	CYP27B1	MYL5		CRHR1	TLN1		IGFALS			hsa-mir-210
						CCL3		SGTA				GUCY1A2									DGKD						KLF12												TYW1	DGKA	PDE6B		CSF3	TPM2		MEFV			ACAT1
						CCL3L1		STK11				H2AFX									PER2						FNDC3A												NSUN5	DDIT3	PPP2R2C		CSH1	VCP		CIITA			ACP2
						CCL4		TCF3				HMBS									LRRFIP1						DIS3												WBSCR17	EIF4B	QDPR		CSH2	ZFAND5		MPG			ACRV1
						CCL5		THOP1				HSPA8									ECEL1						MYCBP2												STAG3L4	CELA1	RGS12		CSHL1	PIP5K1B		NUBP1			ACTN3
						CCL7		TLE2				HSPB2									EIF4E2						FBXL3												WBSCR16	ERBB3	RNF4		CYB561	RECK		NDUFB10			ADM
						CCL8		MADCAM1				HTR3A									HDAC4						INTS6												ABHD11	B4GALNT1	S100P		ACE	GRHPR		NME3			ADRBK1
						CCL11		SF3A2				IL10RA									FARP2						CKAP2												CALN1	BLOC1S1	SH3BP2		DDX5	FAM189A2		NME4			AP2A2
						CCL13		PPAP2C				IL18									ARL4C						PCDH17												GTF2IRD2	GLI1	SOD3		DHX8	TJP2		NTHL1			APLNR
						CCL14		S1PR4				STT3A									RAMP1						VPS36												DNAJC30	GNS	WFS1		DLX3	GDA		NTN3			ALDH3B1
						CCL15		AP3D1				KCNJ1									NMUR1						PHF11												WBSCR22	GPD1	WHSC1		DLX4	GNA14		OR1F1			ALDH3B2
						CCL16		MED16				KCNJ5									STK25						NDFIP2												WBSCR28	NCKAP1L	WHSC2		DUSP3	RGP1		OR2C1			AMPD3
						CCL18		FSTL3				VWA5A									COPS8						RCBTB1												TRIM50	NR4A1	ZNF141		ERN1	MELK		PDPK1			APBB1
						CCL23		APC2				MCAM									CAPN10						THSD1												VKORC1L1	HNRNPA1	SLBP		ETV4	RUSC2		PKD1			BIRC2
						SDF2		ABCA7				MLL									PASK						CYSLTR2												KCTD7	HOXC4	ACOX3		EZH1	ZBTB5		PMM2			BIRC3
						SH3GL1P1		UQCR11				NCAM1									ATG4B						SPRYD7												WBSCR27	HOXC5	CPZ		BPTF	GNE		PPL			APLP2
						SH3GL1P2		SBNO2				NFRKB									SH3BP4						KLHL1												SBDSP1	HOXC6	NOP14		GAST	SIGMAR1		PRM1			APOA1
						SLC6A4		HMHA1				NNMT									NGEF						RBM26												VPS37D	HOXC8	FAM193A		FZD2	CREB3		PRM2			APOA4
						SUPT6H		SHC2				NPAT									SNORD82						PCDH20												NSUN5P1	HOXC9	PROM1		G6PC	UNC13B		RPL3L			APOC3
						TNFAIP1		TIMM13				NRGN									SNED1						RNF219												ZNF92	HOXC10	LDB2		KAT2A	CCL27		RPS2			ARCN1
						VTN		DAZAP1				OPCML									GIGYF2						RNASEH2B												ABHD11-AS1	HOXC11	SLIT2		GFAP	DCTN3		SRL			RHOG
						RNF112		FGF22				PAFAH1B2									TRAF3IP1						DHRS12												NSUN5P2	HOXC12	RAB28		GH1	FRMPD1		SOLH			ARHGAP1
						ZNF207		SLC39A3				POU2AF1									ANO7						BORA												LINC00174	HOXC13	KIAA0232		GH2	SMC5		SSTR5			PHOX2A
						TAF15		THEG				PPP2R1B									PRLH						TDRD3												TRIM73	IGFBP6	WDR1		GIP	VPS13A		TCEB2			ARL2
						FOXN1		FZR1				PTS									THAP4						CDADC1												TRIM74	INHBC	HS3ST1		GNGT2	KIAA1045		TFAP4			ARNTL
						TMEM11		LSM7				PVRL1									ANKMY1						CAB39L												SPDYE8P	ITGA5	FGFBP1		CCR10	TMEM2		TNP2			ARRB1
						KSR1		MBD3				RDX									SCLY						DIAPH3												GATSL1	ITGA7	C4orf6		GRN	DNAJB5		TPSAB1			ART1
						CDK5R1		MIER2				RPS25									ASB1						CCDC70												GTF2IRD2B	ITGB7	MFSD10		HCRT	DCAF12		TSC2			ASCL2
						SLC13A2		PCSK4				SC5DL									UGT1A10						SETDB2												GTF2IRD2P1	KIF5A	MAEA		HLF	ZNF658		UBE2I			ATM
						UNC119		C19orf24				SCN2B									UGT1A8						EBPL												LOC441242	KRT1	PCGF3		HOXB1	FAM75A7		ZNF75A			FXYD2
						TIAF1		PLEKHJ1				SCN4B									UGT1A7						KCTD12												TYW1B	KRT2	SPON2		HOXB2	SPAG8		ZNF174			BAD
						GOSR1		BTBD2				SDHD									UGT1A6						ARL11												SPDYE7P	KRT3	TACC3		HOXB3	FBXO10		ZNF200			BBS1
						CCL4L1		RNF126				ST3GAL4									UGT1A5						WDFY2												STAG3L3	KRT4	SLC34A2		HOXB4	OSTF1		ZNF205			CCND1
						TRAF4		NCLN				SLN									UGT1A9						SLAIN1												STAG3L2	KRT5	MXD4		HOXB5	DNAI1		ZNF213			BDNF
						KIAA0100		SPPL2B				SORL1									UGT1A4						PRR20A												SPDYE5	KRT6A	CPLX1		HOXB6	SIT1		USP7			CXCR5
						ULK2		WDR18				SRPR									UGT1A1						HNRNPA1L2												LOC493754	KRT6B	SLC26A1		HOXB7	PSAT1		NPRL3			SERPING1
						FBXW10		REXO1				ST14									UGT1A3						ST13P4												LOC541473	KRT7	PPARGC1A		HOXB8	STOML2		SNN			CAPN5
						SPAG5		ZNF77				TAGLN									ATG16L1						COMMD6												CCT6P1	KRT8	SEL1L3		HOXB9	PCA3		AXIN1			C11orf2
						CCT6B		CELF5				TECTA									USP40						DLEU7												INTS4L2	KRT18	MAN2B2		HSD17B1	EXOSC3		SOCS1			MRPL49
						GRAP		TLE6				THY1									HJURP						FAM124A												NCF1	KRT81	FBXL5		ICAM2	FAM108B1		RGS11			ZNHIT2
						AKAP10		LPPR3				UPK2									HES6						TPTE2P3												NCF1B	KRT82	D4S234E		IFI35	UBAP1		CACNA1H			MPPED2
						EPN2		ZNF556				ZBTB16									CXCR7						CTAGE10P												NCF1C	KRT83	FAM184B		IGFBP4	TMEM8B		BAIAP3			C11orf9
						SARM1		OR4F17				ZNF202									RNPEPL1						OR7E156P												SNORA22	KRT84	GPR78		ITGA2B	UBE2R2		RHBDL1			C11orf10
						USP22		FAM108A1				CUL5									GAL3ST2						KCNRG												MIR590	KRT85	ZCCHC4		ITGA3	C9orf95		CLDN6			DAGLA
						SUZ12		DOHH				BARX2									RAB17						LINC00282												LOC729156	KRT86	ANAPC4		ITGB3	C9orf40		CLDN9			CALCA
						PPY2		KLF16				ZNF259									COPS7B						LINC00550												GATSL2	LALBA	LAP3		JUP	RFK		PKMYT1			CALCB
						PYY2		DOT1L				USP2									TRPM8						LINC00347												LOC100093631	LRP1	SEPSECS		KPNB1	UBAP2		PIGQ			CAPN1
						DHRS7B		KISS1R				PCSK7									MLPH						NEK5												POM121C	MARS	STX18		KRT9	OR2S2		DNAJA3			CARS
						TMEM98		LMNB2				HTR3B									IQCA1						THSD1P1												MIR4284	METTL1	FGFRL1		KRT10	KIAA1161		SYNGR3			CASP1
						POLDIP2		MUM1				ZW10									C2orf54						MIR15A												MIR3914-1	MIP	CYTL1		KRT12	GBA2		IL32			CASP4
						TBC1D29		MIDN				UBE4A									EFHD1						MIR16-1												MIR3914-2	MMP19	SH3TC1		KRT13	POLR1E		SLC9A3R2			CASP5
						WSB1		R3HDM4				EI24									ILKAP						ALG11												MIR4650-1	MYL6	PIGG		KRT14	DCAF10		LITAF			CAT
						ERAL1		C19orf6				FEZ1									ING5						MZT1												MIR4650-2	MYO1A	DCAF16		KRT15	CNTNAP3		SEC14L5			CBL
						SNORD4B		TPGS1				ARHGAP32									MGC16025						SERPINE3													NAB2	LGI2		KRT16	TRPM3		RAB11FIP3			SERPINH1
						SNORD4A		REEP6				C2CD2L									B3GNT7						CTAGE11P													NACA	TBC1D19		KRT17	FAM214B		IFT140			CCKBR
						SNORD42B		IZUMO4				RBM7									AGAP1						PRR20B													NELL2	PI4K2B		KRT19	CEP78		TELO2			CD3D
						SNORD42A		SCAMP4				MPZL2									TWIST2						PRR20C													NFE2	CNO		KRT31	ZCCHC7		NUBP2			CD3E
						B9D1		ADAT3				HYOU1									DIS3L2						PRR20D													SLC11A2	STK32B		KRT32	ANKRD20A1		ZNF263			CD3G
						TMEM97		ZNF554				ATP5L									NEU4						PRR20E													PA2G4	LYAR		KRT33A	HINT2		TRAP1			CD5
						GIT1		GRIN3B				ADAMTS8									MTERFD2						MIR1297													PCBP2	SLC2A9		KRT33B	C9orf24		MSLN			CD6
						FAM18B1		ZNF57				TREH									UBE2F						MIR759													PDE1B	TBC1D14		KRT34	PIGO		STUB1			MS4A1
						PIPOX		JSRP1				CEP164									OTOS						MIR3169													PFDN5	SORCS2		KRT35	C9orf100		MRPL28			MS4A3
						CRLF3		MOB3A				IGSF9B									MYEOV2						MIR3665													PFKM	CC2D2A		LPO	MCART1		TBL3			CD44
						NLK		MFSD12				EXPH5									OR6B3						MIR3613													PKP2	KIAA1530		NBR1	FP588		RNPS1			CD59
						NLE1		C19orf21				PHLDB1									LOC150935						RBM26-AS1													POU6F1	ZFYVE28		MAPT	FAM122A		PRSS21			CD81
						FNDC8		PLK5				SIK2									LOC151171						MIR4703													PPP1R1A	GBA3		ADAM11	TMC1		CLUAP1			CD151
						SLFN12		C2CD4C				NCAPD3									LOC151174																			PRIM1	AFAP1		MAP3K3	C9orf41		MAPK8IP3			CDKN1C
						SLC47A1		CIRBP-AS1				ARHGEF12									LINC00471																			PRKAG1	NCAPG		MEOX1	C9orf57		CLEC16A			CFL1
						RHOT1		C19orf25				SIK3									MSL3P1																			PRPH	TNIP2		MPO	C9orf85		MGRN1			CTSC
						C17orf79		ATP8B3				VSIG2									C2orf57																			TWF1	HAUS3		MPP2	C9orf135		TPSD1			CHEK1
						C17orf63		DIRAS1				BACE1									TIGD1																			RAB5B	ABCA11P		MPP3	ARID3C		SRRM2			CHKA
						ADAP2		ZNF555				TRIM29									LOC200772																			RARG	GRPEL1		TRIM37	C9orf23		CARHSP1			CHRM1
						UTP6		C19orf26				CADM1									CXXC11																			RBMS2	MED28		MYL4	C9orf131		TPSG1			CHRM4
						LYZL6		CSNK1G2-AS1				POU2F3									DUSP28																			RDH5	KCNIP4		NAGLU	TRPM6		RAB26			TPP1
						NUFIP2		C19orf77				HINFP									ESPNL																			RNY5	FGFBP2		NFE2L1	RNF38		TMEM186			CLNS1A
						TAOK1		ODF3L2				REXO2									ECEL1P2																			RPL41	MFSD7		NGFR	GLIPR2		ZNF500			CNGA4
						PHF12		ADAMTSL5				OR8G2									RBM44																			RPS26	TMEM175		NME1	RASEF		DECR2			CNTF
						C17orf75		TMPRSS9				OR8B8									AQP12A																			TSPAN31	ABLIM2		NME2	FAM201A		RSL1D1			COPB1
						MMP28		NDUFS7				OR8G1									KLHL30																			SCN8A	AFAP1-AS1		NMT1	RG9MTD3		OR1F2P			COX8A
						TEFM		C19orf35				TIMM8B									C2orf82																			SHMT2	TMEM128		NSF	LOC158376		SNORA64			CPT1A
						ATAD5		WASH5P				OR8B2									OR6B2																			PMEL	ZNF518B		PDK2	ATP8B5P		SNORD60			CRY2
						FAM106A		ONECUT3				ACAD8									ASB18																			SMARCC2	CCDC149		PECAM1	PRUNE2		DEXI			CRYAB
						RAB34		MEX3D				B3GAT1									FLJ43879																			SMARCD1	C4orf42		PHB	C9orf71		C16orf72			CST6
						NSRP1		FLJ45445				DCPS									MIR149																			SP1	TMEM129		2004-09-01	C9orf25		ZC3H7A			CSTF3
						RNF135		PRSS57				ZBTB44									DNAJB3																			STAT2	MRFAP1		PPY	CCDC107		UBN1			CTNND1
						RAB11FIP4		FAM138F				THYN1									LOC643387																			STAT6	LOC93622		PRKCA	CBWD5		C16orf5			CTSD
						CORO6		LINGO3				DDX25									PRR21																			SUOX	TADA2B		PYY	ANKRD18A		SOX8			CTSW
						SSH2		FAM138A				NTM									PRSS56																			TAC3	HTRA3		PSMC5	MAMDC2		AMDHD2			DDB1
						TP53I13		C19orf71				CDON									AQP12B																			TARBP2	C1QTNF7		PSMD3	FAM205A		PAM16			DDB2
						IFT20		LOC100288123				SIDT2									SNORA75																			TMBIM6	MRFAP1L1		PSMD12	LOC286297		TXNDC11			DDX6
						ZNF830		MIR1909				TRAPPC4									SCARNA6																			TFCP2	CLNK		RAB5C	FOXD4L3		NAGPA			DDX10
						SLFN11		MIR1227				SPA17									SCARNA5																			VDR	CPEB2		RAD51C	FAM75D5		TNFRSF12A			DHCR7
						RASL10B		MIR3187				FXYD6									D2HGDH																			WNT1	EVC2		RARA	KIF24		POLR3K			DLAT
						SPECC1		MIR4321				SIAE									LOC728323																			WNT10B	PACRGL		RPL27	IGFBPL1		SEPX1			DLG2
						PIGS		MIR4745				C11orf71									PP14571																			MAP3K12	OTOP1		RPS6KB1	FOXD4L4		GNG13			DPAGT1
						SLC46A1						ROBO4									LOC100286922																			TUBA1A	ZNF595		SCN4A	ENHO		KCTD5			DRD2
						LRRC37B						SLC35F2									MIR1471																			MLL2	LOC152742		SRSF1	AQP7P1		RBFOX1			DRD4
						ABHD15						RAB39A									MIR1244-1																			AAAS	JAKMIP1		SGCA	PTAR1		ZNF434			DUSP8
						TLCD1						BTG4									BOK-AS1																			SOAT2	FAM53A		SLC4A1	KGFLP1		HCFC1R1			EEF1G
						RFFL						FAM55D									MIR1244-3																			RDH16	METTL19		SMARCD2	FAM205B		CPPED1			EIF4G2
						TMEM132E						TTC12									MIR1244-2																			NPFF	GPR125		SMARCE1	FAM75A6		LUC7L			ELF5
						SPACA3						C11orf57									MIR4269																			HSD17B6	ZBTB49		SP2	MGC21881		ALG1			MARK2
						SGK494						ELMOD1									UBE2F-SCLY																			ENDOU	ZNF721		STAT3	FAM75D4		NMRAL1			CTTN
						SEZ6						FOXRED1									MIR2467																			TIMELESS	TAPT1		STAT5A	FAM75D3		TBC1D24			ESRRA
						ANKRD13B						SCN3B									MIR4440																			KRT75	FLJ39653		STAT5B	FAM75D1		MKL2			ETS1
						SLC5A10						VPS11									MIR4786																			SCAF11	LCORL		SUPT4H1	C9orf128		CASKIN1			EXT2
						SLC47A2						TEX12									MIR4441																			SLC16A7	ZNF718		TBX2	OR13J1		CRAMP1L			F2
						C17orf50						CRTAM																												DDX23	CCDC96		MLX	TOMM5		RAB40C			FANCF
						SLFN13						TMPRSS4																												SLC4A8	BOD1L		THRA	FAM74A1		PRM3			FAU
						SLC35G3						IFT46																												ESPL1	CRIPAK		TOP2A	FAM74A4		TMEM8A			MS4A2
						UNC45B						PRDM10																												DAZAP2	LOC285484		DNAJC7	ZNF658B		CHTF18			FDX1
						TMEM199						DSCAML1																												KIAA0748	DOK7		TUBG1	MIR204		PRSS22			FEN1
						PROCA1						GRAMD1B																												ZBTB39	FLJ35424		UBTF	LOC415056		MLST8			FGF3
						DHRS13						ARHGAP20																												PAN2	RNF212		WNT3	LOC440896		RHBDF1			FGF4
						TRIM16L						USP28																												USP15	LOC285540		WNT9B	ANKRD20A3		MMP25			FKBP2
						LRRC37BP1						CARD18																												TROAP	LOC285547		TRIM25	ANKRD20A2		NARFL			FLI1
						SLFN5						AASDHPPT																												DNM1L	LOC285548		VEZF1	AQP7P3		LINC00235			FOLH1
						RHBDL3						PKNOX2																												TSFM	FAM200B		RND2	LOC442421		TPSB2			FOLR1
						C17orf108						TP53AIP1																												CTDSP2	C4orf10		COIL	FOXB2		HS3ST6			FOLR2
						RDM1						ABCG4																												YAF2	NAT8L		AKAP1	CBWD3		PDIA2			FOLR3
						USP32P2						ROBO3																												RNF41	C4orf44		EPX	LOC494558		UNKL			FSHB
						GAS2L2						C11orf1																												GDF11	FAM86EP		AXIN2	FAM27A		LINC00254			FTH1
						TBC1D28						RNF26																												TMEM5	POLN		SPOP	LOC572558		LMF1			FUT4
						CDRT15L2						FAM118B																												CNPY2	KCNIP4-IT1		PPM1D	PGM5P2		FAM173A			SLC37A4
						C17orf103						DYNC2H1																												TUBA1B	C4orf52		CNTNAP1	LOC642236		MRPS34			LRRC32
						C17orf66						NLRX1																												RAPGEF3	USP17L6P		DGKE	FAM75A2		METRN			GAS2
						CCDC144B						C11orf61																												MCRS1	USP17		SKAP1	FAM75A4		METTL22			GIF
						KRT18P55						ALG9																												DCTN2	HSP90AB2P		AOC3	LOC642929		THOC6			GNG3
						NEK8						CLMP																												AVIL	C4orf48		BECN1	LOC643648		KREMEN2			GRIA4
						FAM27L						PDZD3																												PTGES3	LOC402160		KRT38	CBWD6		CORO7			GRIK4
						FLJ36000						C11orf63																												OS9	MIR218-1		KRT37	HRCT1		SNRNP25			GRM5
						LGALS9B						CCDC15																												ATF7	LOC441009		KRT36	FAM75A1		ROGDI			GSTP1
						CCDC144NL						PDGFD																												BAZ2A	ZNF876P		ABCC3	FAM74A2		TMEM204			GTF2H1
						LOC339240						TMPRSS5																												GALNT6	DEFB131		RGS9	RPSAP9		NAA60			GUCY1A2
						C17orf51						PUS3																												NXPH4	CLRN2		CACNA1G	FOXD4L6		ATF7IP2			H2AFX
						SLFN14						MFRP																												XPOT	LOC650293		HAP1	FOXD4L5		C16orf59			HBB
						CCL14-CCL15						JAM3																												GPR182	ZNF732		MAP3K14	LOC653501		MGC3771			HBBP1
						CCDC144C						BCO2																												COPZ1	SCARNA22		SPAG9	KGFLP2		FAHD1			HBD
						EFCAB5						TMPRSS13																												R3HDM2	MIR572		MTMR4	MSMP		PRSS27			HBE1
						TMIGD1						KIAA1826																												FAIM2	MIR573		NOG	FAM75A3		ITFG3			HBG1
						CCL4L2						KIRREL3																												MON2	LOC728369		BZRAP1	FAM75A5		WDR24			HBG2
						MYO18A						BUD13																												DDN	LOC728373		EFTUD2	FAM74A3		TRAF7			HMBS
						GRAPL						TMEM25																												TMEM194A	LOC728379		TBX4	CNTNAP3B		FLYWCH1			SLC29A2
						C17orf102						RPUSD4																												TBC1D30	USP17L5		NPEPPS	ANKRD20A4		HAGHL			HPX
						MIR144						TBRG1																												ESYT1	LOC728393		GOSR2	FAM166B		NUDT16L1			HRAS
						MIR193A						UBASH3B																												TENC1	LOC728400		NR1D1	FOXD4L2		C16orf13			HSPA8
						TBC1D3B						DIXDC1																												KCNH3	LOC728405		TBKBP1	SNORD121A		FAM195A			HSPB2
						TBC1D3C						ZC3H12C																												CBX5	FLJ36777		PLEKHM1	SNORD121B		SLX4			DNAJC4
						CCL3L3						GLB1L2																												ANP32D	PSAPL1		MED24	LOC100132352		GNPTG			HTR3A
						TBC1D3P5						ESAM																												SMUG1	MIR943		LRRC37A	FAM27C		GLYR1			IGF2
						SUZ12P						ALKBH8																												PRPF40B	LOC100129917		MRC2	FAM95B1		GLIS2			IGHMBP2
						MIR423						FDXACB1																												METTL7A	LOC100129931		HELZ	FAM27B		ZSCAN10			IL10RA
						ARGFXP2						C11orf52																												LETMD1	LOC100130872		MED13	LOC100133920		RHOT2			IL18
						DPRXP4						VPS26B																												METTL21B	LOC100133461		HDAC5	LOC100286938		ZNF598			ILK
						MIR451A						GLB1L3																												ZNF385A	MIR548I2		TOM1L1	MIR548H3		HN1L			INCENP
						FAM83G						TIRAP																												SNORD59A	TMED11P		GJC1	LOC100506710		SPSB3			INS
						KRT16P3						CARD16																												GLS2	MIR4274		TOB1	LOC100507244		TIGD7			INPPL1
						SEBOX						C1QTNF5																												RND1	MIR3138		PSME3	LOC100507299		SNX29			IRF7
						TBC1D3G						PANX3																												ORMDL2	SLIT2-IT1		EIF1	MIR4667		RPUSD1			STT3A
						LGALS9C						APOA5																												TBK1	LOC100505912		NBR2	MIR4540		FLYWCH2			CD82
						SNORA59B						TMEM45B																												RACGAP1	LOC100507266		SLC35B1	MIR4475		VASN			KCNA4
						SNORA59A						C11orf93																												SENP1	MIR378D1		DCAF7	MIR4476		C16orf42			KCNC1
						SNORD7						PIH1D2																												PDZRN4	MIR548AJ2		CALCOCO2			RMI2			KCNJ1
						MIR632						FAM55A																												DHH	MIR4800		RAMP2			WFIKKN1			KCNJ5
						ZNF286B						FAM55B																												PLEKHA8P1	MIR4798		HOXB13			NOXO1			KCNJ11
						TBC1D3H						AMICA1																												YARS2	HTT-AS1		VAT1			CCDC78			KCNQ1
						MIR365B						KBTBD3																												IRAK4			APPBP2			ZG16B			KRTAP5-9
						KCNJ18						CWF19L2																												FKBP11			LEPREL4			PRSS30P			LDHA
						MIR1180						KDELC2																												KRT76			HEXIM1			PAQR4			LDHC
						MIR3184						LAYN																												CSAD			IGF2BP1			ANKS3			FADS1
						MTRNR2L1						TTC36																												BIN2			GNA13			FAM100A			FADS3
						SPAG5-AS1						PATE1																												LIMA1			C1QL1			2012-09-01			LMO1
						AA06						C11orf65																												PPHLN1			RUNDC3A			TEKT5			LMO2
						SLFN12L						ADAMTS15																												IL23A			CBX1			RNF151			VWA5A
						RAD51L3-RFFL						MPZL3																												HDAC7			TLK2			C16orf11			LRP4
						MIR4523						C11orf45																												GPR84			KAT7			FBXL16			LRP5
						MIR4724						HYLS1																												SLC38A2			POLG2			LOC146336			LSP1
						MIR4733						TMEM218																												PRR13			NXPH3			ZNF597			LTBP3
						MIR451B						SLC37A2																												KANSL2			SNF8			CCDC64B			CAPRIN1
						MIR4522						OR8B12																												SLC38A4			DDX42			C16orf89			MAP6
						MIR4732						OR8G5																												KIF21A			CASC3			C16orf71			MCAM
						MIR4723						OR10G8																												SLC48A1			ZNF652			FAM86A			MDK
						MIR4725						OR10G9																												LMBR1L			PPM1E			WDR90			MEN1
						RAB34						OR10S1																												NDUFA4L2			GPATCH8			EME2			SCGB2A1
												OR6T1																												SMAGP			KCNH4			NLRC3			SCGB2A2
												OR4D5																												PPM1H			MMD			C16orf73			MAP3K11
												TBCEL																												SRGAP1			FAM215A			PRSS33			MLL
												TMEM136																												DIP2B			NOL11			NPW			MMP1
												SPATA19																												CALCOCO1			KRT23			C16orf79			MMP3
												HEPACAM																												NCKAP5L			TANC2			PGP			MMP7
												OAF																												NEUROD4			PITPNC1			LINC00514			MMP8
												ANKK1																												C12orf10			OR4D1			FLJ39639			MMP10
												RNF214																												C12orf44			CACNG5			NHLRC4			MMP12
												LOC283143																												ARHGAP9			CACNG4			C16orf91			MMP13
												BCL9L																												IKZF4			TUBG2			TMEM114			MRE11A
												FOXR1																												SLC26A10			NKIRAS2			JMJD8			MTNR1B
												CCDC153																												SPATS2			CCDC56			C16orf96			MUC2
												OR8D1																												TMEM106C			PSMC3IP			PRSS41			MUC6
												OR8D2																												OBFC2B			SNX11			PRR25			MYBPC3
												OR8B4																												RPAP3			TBX21			C1QTNF8			MYO7A
												KIRREL3-AS3																												PIP4K2C			SOST			PTX4			MYOD1
												LOC283174																												DNAJC22			UTP18			BCAR4			NAP1L4
												LOC283177																												ADAMTS20			RNFT1			MSLNL			NCAM1
												CCDC84																												SLC38A1			TUBD1			LOC440335			NDUFC2
												TMEM225																												CSRNP2			RAPGEFL1			SNORA10			NDUFS3
												OR8D4																												PUS7L			TACO1			MIR193B			NDUFV1
												C11orf53																												INHBE			ABI3			FLJ42627			NDUFS8
												LOC341056																												RACGAP1P			COPZ2			CCDC154			NELL1
												C11orf34																												FAM186B			MRPL27			C16orf90			NFRKB
												BSX																												TMEM117			ARL17A			ABCA17P			NNMT
												OR6X1																												WIBG			SLC25A39			LOC652276			NPAT
												OR6M1																												SARNP			MRPS23			SNORA78			NRGN
												OR10G4																												TUBA1C			PTRH2			MIR662			NUCB2
												OR10G7																												ZC3H10			LUC7L3			SHISA9			NUMA1
												OR8B3																												ALG10			HIGD1B			SNHG9			NUP98
												OR8A1																												SPRYD3			KRT20			CEMP1			OMP
												C11orf87																												MFSD5			MBTD1			FAM18A			OPCML
												C11orf92																												C12orf62			BCAS3			MIR940			SLC22A18
												C11orf88																												DNAJC14			RNF43			LOC100128788			SLC22A18AS
												MIR100HG																												ZCRB1			MKS1			LOC100134368			OSBP
												PATE2																												CCDC65			LINC00483			MIR1225			OVOL1
												PATE4																												LACRT			EPN3			DDX11L10			P2RX3
												FLJ39051																												FMNL3			LRRC37A4			MIR548X			P2RY2
												SNX19																												CERS5			PNPO			MIR3178			P2RY6
												MIRLET7A2																												XRCC6BP1			KLHL11			MIR3177			PAFAH1B2
												MIR100																												FAM113B			SMG8			MIR3176			PAK1
												MIR125B1																												MARCH9			TMEM100			MTRNR2L4			PAX6
												MIR34B																												COQ10A			RSAD1			MIR3677			PC
												MIR34C																												KRT71			LRRC59			MIR3180-5			PDE2A
												DDI1																												LARP4			MSX2P1			ERVK13-1			PDE3B
												BLID																												SLC2A13			PRR11			LOC100507501			PGA5
												CARD17																												MBD6			TEX2			LOC100507589			PGR
												LINC00167																												ARHGEF25			TEX14			CORO7-PAM16			PIK3C2A
												HEPN1																												C12orf56			CA10			MIR4718			PLCB3
												LOC643733																												AGAP2			ATXN7L3			MIR4717			POLR2G
												LOC643923																												DCD			CCDC47			MIR4516			POLR2L
												CLDN25																												MUCL1			INTS2						POU2AF1
												LOC649133																												LRRK2			PCTP						PPP1CA
												RPL23AP64																												FAM186A			SCPEP1						PPP2R1B
												LOC100128239																												OR10P1			FKBP10						PPP2R5B
												LOC100132078																												SDR9C7			HEATR6						PRCP
												PATE3																												LRIG3			XYLT2						PRG2
												LOC100288346																												RHEBL1			SMURF2						PRKRIR
												BACE1-AS																												C12orf54			SPATA20						PSMA1
												MIR4301																												ZNF641			UBE2Z						PSMC3
												MIR3167																												OR10AD1			WNK4						PSMD13
												LOC100499227																												SP7			C17orf53						PTH
												MIR3656																												GTSF1			TMUB2						PTPRCAP
												CASP12																												OR10A7			DHX58						PTPRJ
												LOC100507392																												KRT74			PRR15L						PTS
												LOC100526771																												FGD4			DHX40						PVRL1
												HSPB2-C11orf52																												ASB8			ACBD4						PYGM
												FXYD6-FXYD2																												MYL6B			DCAKD						RAB3IL1
												MIR4697																												KRT72			PLEKHH3						RAB6A
												MIR4493																												PRICKLE1			DBF4B						MAP4K2
												MIR4491																												BCDIN3D			ACSF2						RAD9A
												MIR4492																												ALG10B			CDK5RAP3						RAG1
												MIR4693																												CPNE8			SP6						RAG2
												LOC100652768																												KRT80			COASY						RAPSN
																																								C12orf66			AARSD1						RARRES3
																																								GRASP			LIMD2						RBM4
																																								KRT78			KCNH6						RCN1
																																								DTX3			FAM117A						RDX
																																								METTL7B			VMP1						RELA
																																								ANO6			KRTAP1-3						DPF2
																																								ARID2			KRTAP1-1						RNH1
																																								STAC3			KRTAP9-9						SNORD15A
																																								OR6C74			KRTAP4-6						ROM1
																																								OR6C3			KRTAP2-1						MRPL23
																																								LOC255411			TTC25						RPL27A
																																								LOC283332			KRTAP4-12						RPLP2
																																								LOC283335			KRTAP1-5						RPS3
																																								ZNF740			KRTAP3-1						RPS6KB2
																																								RASSF3			KRTAP3-2						RPS13
																																								OR6C6			KRTAP9-2						RPS25
																																								ANKRD52			KRTAP9-3						RRM1
																																								SLC39A5			KRTAP9-8						SAA1
																																								SPRYD4			KRTAP17-1						SAA2
																																								LOC283403			BRIP1						SAA3P
																																								LOC283404			MYCBPAP						SAA4
																																								C12orf61			VPS25						SC5DL
																																								DPY19L2			TMEM101						SCN2B
																																								C12orf40			PRAC						SCN4B
																																								GXYLT1			GHDC						SCT
																																								TMPRSS12			KRTAP4-4						SDHD
																																								KRT6C			KIF2B						ST3GAL4
																																								KRT73			USP32						SIPA1
																																								C1QL4			PPP1R9B						SLC1A2
																																								KRT79			TNS4						SLC3A2
																																								FAM19A2			KRTAP9-4						SLN
																																								SYT10			KRTAP4-1						SMPD1
																																								ANKRD33			KRTAP4-5						SORL1
																																								OR6C2			KRTAP4-3						SPI1
																																								OR6C4			KRTAP4-2						SPTBN2
																																								H1FNT			KRTAP3-3						SRPR
																																								OR8S1			KRTAP2-4						TRIM21
																																								AMIGO2			LRRC46						SSRP1
																																								KRT77			SCRN2						ST5
																																								C12orf68			AOC4						ST14
																																								OR6C1			CEP95						STIM1
																																								OR6C75			ANKRD40						STX3
																																								OR6C76			STRADA						STX5
																																								OR6C70			C17orf72						ABCC8
																																								LOC400027			G6PC3						TAGLN
																																								LOC400043			ASB16						TAF10
																																								FLJ41278			HSPB9						TALDO1
																																								FIGNL2			PLCD3						TCN1
																																								OR6C65			TMEM106A						TEAD1
																																								OR6C68			OSBPL7						TECTA
																																								MIRLET7I			NT5C3L						TH
																																								MIR196A2			FTSJ3						THRSP
																																								MIR26A2			HSF5						THY1
																																								DBX2			OR4D2						TSPAN4
																																								FLJ12825			MSI2						TM7SF2
																																								TMEM198B			C17orf64						TNNI2
																																								OR9K2			C17orf46						TNNT3
																																								MIR148B			HEXIM2						TPH1
																																								HIGD1C			LSM12						TRAF6
																																								GLYCAM1			CCDC43						TRPC2
																																								HNRNPA1P10			CNTD1						TRPC6
																																								SNORA2A			WFIKKN2						TSG101
																																								SNORA2B			FLJ40194						PHLDA2
																																								SNORA34			B4GALNT2						TUB
																																								SNORD59B			C17orf57						TYR
																																								MIR548C			MRPL10						UCP2
																																								MIR615			GJD3						UCP3
																																								HOTAIR			KRT222						SCGB1A1
																																								LOC100130776			KRT40						UPK2
																																								LOC100233209			DYNLL2						UVRAG
																																								LOC100240734			TCAM1P						VEGFB
																																								LOC100240735			EFCAB3						BEST1
																																								LOC100286844			LOC146880						WEE1
																																								MIR1228			CD300LG						WNT11
																																								MIR1293			KIF18B						WT1
																																								MIR1291			RUNDC1						SF1
																																								LOC100335030			EME1						ZFPL1
																																								MIR548Z			C17orf69						ZNF143
																																								LOC100506844			LOC147093						ZBTB16
																																								BLOC1S1-RDH5			WIPF2						ZNF195
																																								MIR4701			KRT25						ZNF202
																																								MIR3198-2			TMEM99						ZNF214
																																								MIR4698			ANKFN1						ZNF215
																																								LOC100652999			MARCH10						RASSF7
																																											NAGS						CSRP3
																																											FAM134C						PDHX
																																											TMEM92						FOSL1
																																											PHOSPHO1						CUL5
																																											IMP5						PICALM
																																											KRT28						FZD4
																																											KRT24						BBOX1
																																											CEP112						PPFIBP2
																																											ARHGAP27						PPFIA1
																																											ZNF385C						SLC43A1
																																											SAMD14						IFITM1
																																											AMZ2P1						DGKZ
																																											STH						CHST1
																																											MTVR2						BARX2
																																											STXBP4						API5
																																											LOC253962						MADD
																																											TAC4						OR7E2P
																																											MILR1						OR6A2
																																											KIAA1267						DCHS1
																																											C17orf105						EIF3F
																																											FAM171A2						JRKL
																																											C17orf104						CTSF
																																											TTLL6						EED
																																											LOC284080						FADD
																																											C17orf47						BANF1
																																											GSDMA						ZNF259
																																											KRT42P						MTMR2
																																											PTRF						RPS6KA4
																																											GDPD1						BRSK2
																																											KLHL10						AIP
																																											METTL2A						SYT7
																																											C17orf65						SART1
																																											C17orf67						USP2
																																											MSL1						SLC6A5
																																											NACA2						FIBP
																																											KRT27						PCSK7
																																											SKA2						HTR3B
																																											KRT26						ZW10
																																											HOXB13-AS1						MTA2
																																											HILS1						UBE2L6
																																											LRRC37A3						SNORD29
																																											RNF126P1						SNORD31
																																											LOC388387						SNORD30
																																											CCDC103						SNORD28
																																											RPRML						SNORD27
																																											YPEL2						SNORD26
																																											C17orf82						SNORD25
																																											KRT39						SNORD22
																																											LOC400604						MMP20
																																											MGC57346						UBE4A
																																											CUEDC1						SLC22A6
																																											LOC404266						SLC22A8
																																											MIR10A						NRXN2
																																											MIR142						LPXN
																																											MIR152						PEX16
																																											MIR196A1						FADS2
																																											MIR21						MED17
																																											MIR301A						MAPK8IP1
																																											TBC1D3P2						TP53I11
																																											PLEKHM1P						EI24
																																											LRRC37A2						PITPNM1
																																											LOC644172						RIN1
																																											LOC644246						MTL5
																																											LOC645638						FEZ1
																																											KRTAP4-11						MICAL2
																																											MRPL45P2						CTR9
																																											TBC1D3P1-DHX40P1						CEP57
																																											LOC653653						ARHGAP32
																																											NME1-NME2						ATG13
																																											SCARNA20						SPCS2
																																											SNORA76						CKAP5
																																											SNORD104						ARHGEF17
																																											MIR634						GAB2
																																											KRTAP4-8						C2CD2L
																																											KRTAP2-2						TRIM66
																																											KRTAP9-1						FCHSD2
																																											NSFP1						FGF19
																																											FLJ45513						CCS
																																											LOC729683						RCE1
																																											LOC730755						NAALAD2
																																											MIR454						NAALADL1
																																											SNORD124						KCNE3
																																											SNORA38B						NR1H3
																																											LOC100128977						IL18BP
																																											LOC100130148						DPP3
																																											LOC100130581						TSPAN32
																																											KRTAP4-9						TSSC4
																																											KRTAP4-7						USH1C
																																											LOC100133991						KCNK7
																																											LOC100190938						HIPK3
																																											MIR1203						RBM7
																																											MIR2117						PRMT3
																																											MIR548W						MPZL2
																																											MIR4315-2						RASGRP2
																																											MIR3185						GLYAT
																																											MIR4315-1						CDK2AP2
																																											MIR3614						TCIRG1
																																											LRRC3C						RTN3
																																											KRTAP16-1						MRVI1
																																											LOC100505782						TRIM22
																																											ARL17B						PRG3
																																											LOC100506650						IFITM3
																																											LOC100506779						YAP1
																																											MIR4729						SPON1
																																											MIR4737						RBM14
																																											MIR4736						CDC42EP2
																																											MIR3064						EIF3M
																																											MIR5047						NXF1
																																																	DEAF1
																																																	KAT5
																																																	HYOU1
																																																	IPO7
																																																	SSSCA1
																																																	HTATIP2
																																																	IFITM2
																																																	DRAP1
																																																	TRIM3
																																																	TAF6L
																																																	ATP5L
																																																	SCGB1D2
																																																	SCGB1D1
																																																	CELF1
																																																	POLD3
																																																	OR5I1
																																																	STARD10
																																																	OR7E14P
																																																	OR7E12P
																																																	NEU3
																																																	ME3
																																																	GPR83
																																																	LYVE1
																																																	YIF1A
																																																	SRSF8
																																																	EHD1
																																																	C11orf58
																																																	STIP1
																																																	CLP1
																																																	KCNQ1OT1
																																																	SF3B2
																																																	CCDC85B
																																																	B3GNT1
																																																	ADAMTS8
																																																	PRSS23
																																																	PLA2G16
																																																	TREH
																																																	PKP3
																																																	HPS5
																																																	PTGDR2
																																																	SLCO2B1
																																																	RRAS2
																																																	CEP164
																																																	ZP1
																																																	SHANK2
																																																	KDM2A
																																																	IGSF9B
																																																	ENDOD1
																																																	SWAP70
																																																	EXPH5
																																																	ATG2A
																																																	PHLDB1
																																																	GANAB
																																																	FAM168A
																																																	DTX4
																																																	SIK2
																																																	DENND5A
																																																	NUP160
																																																	NCAPD3
																																																	FNBP4
																																																	ARHGEF12
																																																	RRP8
																																																	SIK3
																																																	SIRT3
																																																	CLCF1
																																																	OR52A1
																																																	VSIG2
																																																	BACE1
																																																	FAM89B
																																																	SNHG1
																																																	ARFIP2
																																																	POLA2
																																																	TRIM29
																																																	RAB38
																																																	CADM1
																																																	FLRT1
																																																	MTCH2
																																																	PANX1
																																																	FJX1
																																																	C11orf41
																																																	PRDX5
																																																	POU2F3
																																																	ABTB2
																																																	BRMS1
																																																	C11orf20
																																																	CHRDL2
																																																	PAMR1
																																																	C11orf51
																																																	ZDHHC5
																																																	ATL3
																																																	TSKU
																																																	HINFP
																																																	REXO2
																																																	C2CD3
																																																	DAK
																																																	ODZ4
																																																	DKFZP434K028
																																																	B3GAT3
																																																	FBXO3
																																																	SERGEF
																																																	EHF
																																																	OR5L2
																																																	OR5E1P
																																																	PPP1R14B
																																																	OR8G2
																																																	OR8B8
																																																	OR8G1
																																																	OR10A3
																																																	FXC1
																																																	TIMM10
																																																	TIMM8B
																																																	MYEOV
																																																	BSCL2
																																																	OR8B2
																																																	ELP4
																																																	CHORDC1
																																																	ACAD8
																																																	B3GAT1
																																																	DKK3
																																																	RBMXL2
																																																	RAB30
																																																	PGAP2
																																																	PRPF19
																																																	DCPS
																																																	C11orf54
																																																	C11orf67
																																																	MACROD1
																																																	SLC43A3
																																																	ZBTB44
																																																	THYN1
																																																	COMMD9
																																																	DDX25
																																																	C11orf21
																																																	PACSIN3
																																																	TRPM5
																																																	SAC3D1
																																																	SNX15
																																																	RHOD
																																																	EFEMP2
																																																	NOX4
																																																	UBQLN3
																																																	KCNK4
																																																	RNF141
																																																	NTM
																																																	CDON
																																																	UBXN1
																																																	APIP
																																																	TMX2
																																																	GAL
																																																	SIDT2
																																																	SUV420H1
																																																	HSD17B12
																																																	IGF2-AS1
																																																	TMEM216
																																																	BET1L
																																																	CEND1
																																																	CHCHD8
																																																	SLC15A3
																																																	PHF21A
																																																	MS4A4A
																																																	WT1-AS
																																																	TRAPPC4
																																																	PPME1
																																																	CABP2
																																																	C11orf73
																																																	CWC15
																																																	TRMT112
																																																	TMEM138
																																																	PCF11
																																																	MRPL48
																																																	CYB5R2
																																																	RSF1
																																																	SPA17
																																																	FXYD6
																																																	C11orf24
																																																	TRIM34
																																																	CDHR5
																																																	CNTN5
																																																	SIAE
																																																	TOLLIP
																																																	C11orf71
																																																	ZDHHC13
																																																	ROBO4
																																																	WDR74
																																																	SLC35F2
																																																	RAB39A
																																																	TRIM44
																																																	BTG4
																																																	FAM55D
																																																	SYTL2
																																																	ANKRD49
																																																	MS4A12
																																																	MRPL16
																																																	SDHAF2
																																																	SSH3
																																																	TTC12
																																																	TMEM132A
																																																	HRASLS2
																																																	LAMTOR1
																																																	USP47
																																																	VPS37C
																																																	ANO1
																																																	TRIM68
																																																	NADSYN1
																																																	FAM86C1
																																																	C11orf57
																																																	NAT10
																																																	CCDC87
																																																	PPP6R3
																																																	UEVLD
																																																	RNF121
																																																	LIN7C
																																																	ACER3
																																																	SLC35C1
																																																	TCP11L1
																																																	LGR4
																																																	PIDD
																																																	ELMOD1
																																																	KCNQ1DN
																																																	SOX6
																																																	CDC42BPG
																																																	FOXRED1
																																																	OTUB1
																																																	AMBRA1
																																																	PACS1
																																																	KDM4D
																																																	KBTBD4
																																																	PARVA
																																																	TTC17
																																																	SCN3B
																																																	VPS11
																																																	TMEM126B
																																																	SLC22A11
																																																	TEX12
																																																	CRTAM
																																																	MMP26
																																																	TMPRSS4
																																																	AKIP1
																																																	C11orf16
																																																	TMEM9B
																																																	NRIP3
																																																	ASCL3
																																																	GPR137
																																																	IFT46
																																																	C11orf75
																																																	C11orf30
																																																	PRDM10
																																																	PRDM11
																																																	CABP4
																																																	CHRNA10
																																																	SLC17A6
																																																	TRIM49
																																																	PNPLA2
																																																	CD248
																																																	CORO1B
																																																	SCYL1
																																																	DSCAML1
																																																	GRAMD1B
																																																	USP35
																																																	KIAA1377
																																																	ARHGAP20
																																																	CARNS1
																																																	SYT13
																																																	USP28
																																																	PHRF1
																																																	LRRC4C
																																																	SCUBE2
																																																	POLD4
																																																	KRTAP5-8
																																																	PLEKHB1
																																																	MS4A7
																																																	ZBED5
																																																	CREBZF
																																																	CARD18
																																																	SIGIRR
																																																	CCDC90B
																																																	CCDC81
																																																	AASDHPPT
																																																	ALX4
																																																	RIC8A
																																																	MRPL17
																																																	PKNOX2
																																																	FAM111A
																																																	TP53AIP1
																																																	ANO3
																																																	MMP27
																																																	ABCG4
																																																	ROBO3
																																																	MS4A6A
																																																	MS4A5
																																																	C11orf1
																																																	EPS8L2
																																																	KLC2
																																																	TUT1
																																																	MRPL11
																																																	TMEM135
																																																	STK33
																																																	KCTD14
																																																	C11orf95
																																																	CHID1
																																																	LRFN4
																																																	AHNAK
																																																	ALG8
																																																	PRRG4
																																																	TMEM223
																																																	TMEM109
																																																	CCDC86
																																																	C11orf48
																																																	C11orf49
																																																	TRIM48
																																																	TAF1D
																																																	RNF26
																																																	OR51G1
																																																	OR51B4
																																																	OR51B2
																																																	OR52N1
																																																	FAM118B
																																																	RIC3
																																																	DYNC2H1
																																																	NLRX1
																																																	C11orf61
																																																	C11orf80
																																																	NARS2
																																																	E2F8
																																																	SLC25A22
																																																	CCDC82
																																																	ALG9
																																																	ZNF408
																																																	CLMP
																																																	NAA40
																																																	QSER1
																																																	AGBL2
																																																	ZBTB3
																																																	PDZD3
																																																	C11orf63
																																																	CPSF7
																																																	PRR5L
																																																	CCDC15
																																																	ASRGL1
																																																	ATHL1
																																																	MOGAT2
																																																	TMEM134
																																																	MUS81
																																																	PAAF1
																																																	PDGFD
																																																	INTS5
																																																	ZFP91
																																																	TMPRSS5
																																																	OR8J3
																																																	OR51G2
																																																	OR51E2
																																																	OR4P4
																																																	OR4C15
																																																	OR4A5
																																																	OR4A16
																																																	OR4A15
																																																	OR10W1
																																																	OR10V2P
																																																	PTDSS2
																																																	MOB2
																																																	GDPD5
																																																	CLPB
																																																	UNC93B1
																																																	SBF2
																																																	RAB1B
																																																	KIF18A
																																																	PUS3
																																																	MFRP
																																																	C11orf68
																																																	MS4A8B
																																																	JAM3
																																																	FERMT3
																																																	TRPT1
																																																	RBM4B
																																																	FRMD8
																																																	BCO2
																																																	TMEM133
																																																	TMPRSS13
																																																	FAM160A2
																																																	RNASEH2C
																																																	FAR1
																																																	TMEM126A
																																																	DCUN1D5
																																																	BTBD10
																																																	EIF1AD
																																																	NUDT22
																																																	ARFGAP2
																																																	KIAA1826
																																																	MAML2
																																																	SYVN1
																																																	KIRREL3
																																																	DGAT2
																																																	ACCS
																																																	MS4A14
																																																	SPRYD5
																																																	BUD13
																																																	TMEM25
																																																	PTPN5
																																																	RPUSD4
																																																	TBRG1
																																																	MICALCL
																																																	RELT
																																																	UBASH3B
																																																	C11orf70
																																																	LGALS12
																																																	TRIM5
																																																	TNKS1BP1
																																																	DIXDC1
																																																	KIAA1731
																																																	ZC3H12C
																																																	GAL3ST3
																																																	NAV2
																																																	ATG16L2
																																																	GLB1L2
																																																	SYT8
																																																	TSPAN18
																																																	ESAM
																																																	CREB3L1
																																																	DKFZp761E198
																																																	CCDC34
																																																	SLC39A13
																																																	DEPDC7
																																																	SYT12
																																																	ACY3
																																																	ALKBH8
																																																	FDXACB1
																																																	C11orf52
																																																	INTS4
																																																	GLYATL1
																																																	PRKCDBP
																																																	VPS26B
																																																	GLB1L3
																																																	CDCA5
																																																	RPLP0P2
																																																	SAAL1
																																																	ODF3
																																																	SLC22A9
																																																	SNORD15B
																																																	TIRAP
																																																	CARD16
																																																	OSBPL5
																																																	C1QTNF4
																																																	C1QTNF5
																																																	TMEM123
																																																	PTPMT1
																																																	LRRC56
																																																	BATF2
																																																	SLC22A12
																																																	PANX3
																																																	MRGPRD
																																																	APOA5
																																																	MRGPRE
																																																	MRGPRF
																																																	ART5
																																																	ARAP1
																																																	CATSPER1
																																																	MRGPRX2
																																																	MRGPRX3
																																																	MRGPRX4
																																																	HRASLS5
																																																	TRIM78P
																																																	TRIM6
																																																	OR52E2
																																																	OR52J3
																																																	OR51L1
																																																	OR51A7
																																																	OR51S1
																																																	OR51F2
																																																	OR52R1
																																																	C11orf74
																																																	OR4C46
																																																	OR4X2
																																																	OR4B1
																																																	OR52M1
																																																	OR52K2
																																																	OR5P2
																																																	OR5P3
																																																	GYLTL1B
																																																	SLC36A4
																																																	FAT3
																																																	TRIM64
																																																	TMEM45B
																																																	CYP2R1
																																																	DBX1
																																																	C11orf93
																																																	PIH1D2
																																																	FAM55A
																																																	FAM55B
																																																	AMICA1
																																																	DNAJC24
																																																	C11orf46
																																																	OR8I2
																																																	OR2D3
																																																	OR2D2
																																																	OR52W1
																																																	OR56A4
																																																	OR56A1
																																																	LOC120824
																																																	SYT9
																																																	LDLRAD3
																																																	OR52B4
																																																	C11orf40
																																																	OR52I2
																																																	OR51E1
																																																	XRRA1
																																																	UBQLNL
																																																	MUC15
																																																	LOC143666
																																																	C11orf94
																																																	FAM76B
																																																	SESN3
																																																	PIWIL4
																																																	ARHGAP42
																																																	KBTBD3
																																																	CWF19L2
																																																	KDELC2
																																																	LAYN
																																																	TTC36
																																																	C11orf84
																																																	PLEKHA7
																																																	SPTY2D1
																																																	TMEM86A
																																																	OR10A5
																																																	OR2AG1
																																																	DNHD1
																																																	SCGB1C1
																																																	AMOTL1
																																																	SLC5A12
																																																	CCDC67
																																																	PATE1
																																																	C11orf65
																																																	LDHAL6A
																																																	C11orf42
																																																	GPHA2
																																																	ADAMTS15
																																																	NLRP6
																																																	NS3BP
																																																	B3GNT6
																																																	METTL15
																																																	MPZL3
																																																	IMMP1L
																																																	OR56B4
																																																	ANO5
																																																	OR8U1
																																																	OR4C16
																																																	OR4C11
																																																	OR4S2
																																																	OR4C6
																																																	OR5D14
																																																	OR5L1
																																																	OR5D18
																																																	OR7E5P
																																																	OR5AS1
																																																	OR8K5
																																																	OR5T2
																																																	OR8H1
																																																	OR8K3
																																																	OR8J1
																																																	OR5R1
																																																	OR5M3
																																																	OR5M8
																																																	OR5M11
																																																	OR5AR1
																																																	OR5AK4P
																																																	LRRC55
																																																	SMTNL1
																																																	YPEL4
																																																	MED19
																																																	FOLH1B
																																																	C11orf45
																																																	HYLS1
																																																	TMEM218
																																																	SLC37A2
																																																	OR8B12
																																																	OR8G5
																																																	OR10G8
																																																	OR10G9
																																																	OR10S1
																																																	OR6T1
																																																	OR4D5
																																																	TBCEL
																																																	TMEM136
																																																	MRPL21
																																																	TPCN2
																																																	SPATA19
																																																	OR6Q1
																																																	OR9I1
																																																	OR9Q1
																																																	OR9Q2
																																																	OR1S2
																																																	OR1S1
																																																	OR10Q1
																																																	OR5B17
																																																	OR5B21
																																																	GLYATL2
																																																	MPEG1
																																																	OR5A2
																																																	OR5A1
																																																	OR4D6
																																																	OR4D11
																																																	PATL1
																																																	PLAC1L
																																																	MS4A15
																																																	VWCE
																																																	CYBASC3
																																																	PPP1R32
																																																	GDPD4
																																																	C11orf82
																																																	CCDC83
																																																	ORAOV1
																																																	LRTOMT
																																																	HEPACAM
																																																	OAF
																																																	TIGD3
																																																	FAM181B
																																																	CCDC89
																																																	LRRN4CL
																																																	HNRNPUL2
																																																	ALKBH3
																																																	LOC221122
																																																	MS4A6E
																																																	DEFB108B
																																																	PELI3
																																																	ANGPTL5
																																																	LOC254100
																																																	EHBP1L1
																																																	SNX32
																																																	TSGA10IP
																																																	RNF169
																																																	CNIH2
																																																	ZDHHC24
																																																	C11orf86
																																																	NUDT8
																																																	ANKK1
																																																	LOC255512
																																																	OR52B2
																																																	OR4C3
																																																	OR4S1
																																																	C11orf35
																																																	EML3
																																																	TMEM151A
																																																	OR51F1
																																																	RNF214
																																																	SVIP
																																																	MRGPRX1
																																																	NPAS4
																																																	C11orf31
																																																	AQP11
																																																	OR51B5
																																																	OR10AG1
																																																	OR5J2
																																																	OR4C13
																																																	OR4C12
																																																	KRT8P41
																																																	LOC283104
																																																	CSNK2A1P
																																																	OR51V1
																																																	LOC283116
																																																	H19
																																																	C11orf85
																																																	SLC25A45
																																																	NEAT1
																																																	LOC283143
																																																	BCL9L
																																																	FOXR1
																																																	CCDC153
																																																	OR8D1
																																																	OR8D2
																																																	OR8B4
																																																	KIRREL3-AS3
																																																	LOC283174
																																																	LOC283177
																																																	OR9G4
																																																	LOC283194
																																																	LINC00301
																																																	P4HA3
																																																	PGM2L1
																																																	KLHL35
																																																	LOC283214
																																																	KCTD21
																																																	EFCAB4A
																																																	TMEM80
																																																	CCDC88B
																																																	TTC9C
																																																	SLC22A24
																																																	RCOR2
																																																	HARBI1
																																																	LINC00294
																																																	IGSF22
																																																	OR10A4
																																																	OLFML1
																																																	LOC283299
																																																	C11orf36
																																																	NLRP10
																																																	NLRP14
																																																	ANO9
																																																	LUZP2
																																																	LOC338651
																																																	CCDC84
																																																	TMEM225
																																																	OR8D4
																																																	OR5F1
																																																	OR5AP2
																																																	ANKRD13D
																																																	ANKRD42
																																																	B4GALNT4
																																																	LOC338739
																																																	OR52L1
																																																	OR2AG2
																																																	OR52B6
																																																	DCDC1
																																																	C11orf53
																																																	LOC341056
																																																	MS4A10
																																																	OR2AT4
																																																	HEPHL1
																																																	OR10A2
																																																	OVCH2
																																																	TBX10
																																																	PDDC1
																																																	C11orf34
																																																	RTN4RL2
																																																	GALNTL4
																																																	B7H6
																																																	DKFZp779M0652
																																																	FAM111B
																																																	TMEM179B
																																																	TBC1D10C
																																																	DNAJB13
																																																	MALAT1
																																																	ZFP91-CNTF
																																																	MRGPRG
																																																	KRTAP5-1
																																																	KRTAP5-3
																																																	KRTAP5-4
																																																	KRTAP5-10
																																																	SLC22A25
																																																	IFITM5
																																																	FAM99A
																																																	OR56B1
																																																	GVINP1
																																																	INSC
																																																	FIBIN
																																																	C11orf96
																																																	SLC22A10
																																																	SPDYC
																																																	LIPT2
																																																	VSTM5
																																																	OR52K1
																																																	OR52I1
																																																	OR51D1
																																																	OR52A5
																																																	OR51B6
																																																	OR51M1
																																																	OR51Q1
																																																	OR51I1
																																																	OR51I2
																																																	OR52D1
																																																	OR52H1
																																																	OR52N4
																																																	OR52N5
																																																	OR52N2
																																																	OR52E6
																																																	OR52E8
																																																	OR52E4
																																																	OR56A3
																																																	OR56A5
																																																	OR10A6
																																																	ACCSL
																																																	OR4X1
																																																	OR5D13
																																																	OR5D16
																																																	OR5W2
																																																	OR8H2
																																																	OR8H3
																																																	OR5T3
																																																	OR5T1
																																																	OR8K1
																																																	OR5M9
																																																	OR5M10
																																																	OR5M1
																																																	OR9G1
																																																	OR5AK2
																																																	OR5B2
																																																	OR5B12
																																																	OR5AN1
																																																	OR4D10
																																																	OR4D9
																																																	OR10V1
																																																	LRRC10B
																																																	GPR152
																																																	DOC2GP
																																																	GUCY2E
																																																	TRIM77P
																																																	FOLR4
																																																	KDM4DL
																																																	BSX
																																																	OR6X1
																																																	OR6M1
																																																	OR10G4
																																																	OR10G7
																																																	OR8B3
																																																	OR8A1
																																																	NAV2-AS4
																																																	HNRNPKP3
																																																	FAM180B
																																																	PCNXL3
																																																	FLJ42102
																																																	LOC399939
																																																	LOC399940
																																																	C11orf87
																																																	C11orf92
																																																	C11orf88
																																																	MIR100HG
																																																	PATE2
																																																	PATE4
																																																	FLJ39051
																																																	SNX19
																																																	OR51T1
																																																	OR51A4
																																																	OR51A2
																																																	IFITM10
																																																	OR4A47
																																																	OR4C45
																																																	SCGB1D4
																																																	MIRLET7A2
																																																	MIR100
																																																	MIR125B1
																																																	MIR129-2
																																																	MIR130A
																																																	MIR139
																																																	MIR192
																																																	MIR194-2
																																																	MIR210
																																																	MIR34B
																																																	MIR34C
																																																	DDI1
																																																	BLID
																																																	KRTAP5-5
																																																	KRTAP5-2
																																																	KRTAP5-6
																																																	TMEM41B
																																																	LOC440028
																																																	DKFZp686K1684
																																																	LOC440040
																																																	LOC440041
																																																	SLC22A20
																																																	KRTAP5-7
																																																	KRTAP5-11
																																																	CARD17
																																																	LINC00167
																																																	LOC441601
																																																	OR5B3
																																																	MIR326
																																																	TRIM6-TRIM34
																																																	CCDC73
																																																	LOC494141
																																																	BDNF-AS1
																																																	MS4A13
																																																	OR8U8
																																																	OR9G9
																																																	SCARNA9
																																																	MIR483
																																																	SNORA3
																																																	SNORA52
																																																	HEPN1
																																																	TRIM64B
																																																	TRIM53P
																																																	TRIM49L2
																																																	UBTFL1
																																																	LOC643037
																																																	BTBD18
																																																	LOC643733
																																																	PGA3
																																																	PGA4
																																																	LOC643923
																																																	LOC644656
																																																	CLDN25
																																																	RASSF10
																																																	FAM86C2P
																																																	TRIM64C
																																																	LOC646813
																																																	LOC649133
																																																	RPL23AP64
																																																	LOC650368
																																																	LOC653486
																																																	SNORA8
																																																	SNORA1
																																																	SNORA18
																																																	SNORA23
																																																	SNORA40
																																																	SNORA45
																																																	SNORA54
																																																	SNORA25
																																																	SNORA32
																																																	SNORD5
																																																	SNORD6
																																																	SNORD67
																																																	SNORA57
																																																	SNORD97
																																																	MIR610
																																																	MIR611
																																																	MIR612
																																																	INS-IGF2
																																																	MUC5B
																																																	LOC729013
																																																	TRIM49L1
																																																	LOC729799
																																																	METTL12
																																																	C11orf83
																																																	MIR675
																																																	MIR708
																																																	LOC100126784
																																																	LOC100128239
																																																	LOC100129216
																																																	MRVI1-AS1
																																																	LOC100130348
																																																	LOC100130987
																																																	C11orf91
																																																	LOC100132078
																																																	FAM99B
																																																	LOC100133161
																																																	LOC100133315
																																																	MRPL23-AS1
																																																	PATE3
																																																	LOC100288077
																																																	LOC100288346
																																																	MIR1304
																																																	MIR1908
																																																	MIR1237
																																																	MIR548K
																																																	MIR670
																																																	SNORA70E
																																																	BACE1-AS
																																																	MIR4300
																																																	MIR3160-2
																																																	MIR3160-1
																																																	MIR4301
																																																	MIR3162
																																																	MIR3167
																																																	MIR3165
																																																	MIR1260B
																																																	MIR4298
																																																	MIR4299
																																																	MTRNR2L8
																																																	LOC100499227
																																																	MIR3654
																																																	MIR3920
																																																	MIR3656
																																																	MIR3664
																																																	MIR3680-1
																																																	LOC100500938
																																																	MIR210HG
																																																	LOC100506233
																																																	LOC100506305
																																																	LOC100506368
																																																	LOC100506540
																																																	DCDC5
																																																	CASP12
																																																	LOC100507050
																																																	LOC100507205
																																																	LOC100507300
																																																	LOC100507392
																																																	LOC100507401
																																																	RBM14-RBM4
																																																	LOC100526771
																																																	TMX2-CTNND1
																																																	SAA2-SAA4
																																																	ARL2-SNX15
																																																	HSPB2-C11orf52
																																																	NDUFC2-KCTD14
																																																	FXYD6-FXYD2
																																																	HNRNPUL2-BSCL2
																																																	MIR4486
																																																	MIR4697
																																																	MIR4686
																																																	MIR4490
																																																	MIR4485
																																																	MIR4489
																																																	MIR4690
																																																	MIR3973
																																																	MIR4493
																																																	MIR4491
																																																	MIR4688
																																																	MIR4492
																																																	MIR4696
																																																	MIR4691
																																																	MIR4692
																																																	MIR4694
																																																	MIR1343
																																																	MIR4687
																																																	MIR4693
																																																	MIR4488
																																																	LOC100652768
[truncated: 3 more columns]
