# Supplementary material for: Mutational Profile of Metastatic Breast Cancers: A Retrospective Analysis
Source: PLoS Med. 2016 Dec 27;13(12):e1002201. doi: 10.1371/journal.pmed.1002201 (PMC5189935; doi:10.1371/journal.pmed.1002201)
Supplement: S5 Table — (XLSX) [file pmed.1002201.s014.xlsx]

## Sheet: FDR_driver_3alogs
gene	mutsig	music	drGAP
TP53	0	0	8.50424e-169
CBFB	0	2.7748e-05	1.42847e-07
PIK3CA	7.46514e-12	0	4.87231e-100
GATA3	9.798e-12	0	3.50286e-56
CDH1	8.73085e-09	0	1.26134e-22
ESR1	1.54039e-08	0	7.56391e-28
MAP3K1	3.00181e-07	0	2.38505e-35
AKT1	2.22479e-05	6.03262e-07	4.46015e-13
PTEN	0.000278295	5.80435e-06	3.16591e-06
MAP2K4	0.000322157	0.000604422	3.37898e-11
RB1	0.000368124	0.000251189	6.95004e-09
CDKN2A	0.0820986	0.219751	0.00050691
OSBPL3	0.342986	0.00156366	0.000477277
FAM150A	0.358755	0.154849	0.00131063
FOXA1	0.480906	0.00848844	0.000523586
HIST2H2AC	0.485137	0.0121175	0.00771214
HCRT	0.485137	0.0219003	0.00120799
UBL3	0.630694	0.27675	0.0387089
STAG1	0.729981	0.163204	0.00182113
CD1E	0.778518	0.136718	0.000922624
SQSTM1	0.92679	0.144124	0.0213547
DEFB121	0.92679	1	0.0327129
ZNF687	1	0	5.21076e-18
TBX3	1	5.80435e-06	2.78914e-07
PALM3	1	1.70662e-05	0.776686
RYR2	1	0.0115893	2.65618e-05
CACNA1E	1	0.0533942	0.000514575
CPT1C	1	2.09689e-05	0.000286652
FLG	1	0.0119762	0.0124731
LAX1	1	0.0490942	0.0171131
OR8I2	1	0.0834381	0.157968
TCHHL1	1	0.0756151	0.0221346
PIK3R1	1	0.0533962	0.000550326
OR52N2	1	0.000604422	0.017242
HSPB8	1	0.00769653	0.000224775
HIST1H3B	1	0.0599787	0.128385
CNKSR2	1	0.142094	0.0100258
GJA8	1	0.0324126	0.0327084
P2RX2	1	0.0983625	0.000109578
FSIP2	1	0.141619	0.0416234
SREBF1	1	0.01328	0.000498972
RIC8A	1	0.10576	2.03616e-05
PLK2	1	0.0324126	0.00103913
SNX16	1	0.0756151	0.241992
XIRP2	1	0.233474	0.0835113
ERBB4	1	0.0942578	0.173948
DMD	1	0.233474	0.000510596
CDKN1B	1	0.0226415	0.00402937
NEB	1	0.133894	0.0565772
NKX2-8	1	0.0995711	0.199215
PPP1R15B	1	0.0608899	0.100673
RASL10A	1	0.102372	0.0225238
BMP3	1	0.174984	2.0756e-05
PALB2	1	0.0550506	0.0444717
ARID1A	1	0.0882298	0.000494302
FCRLA	1	0.0986781	0.0140079
EP300	1	0.0445338	0.400218
KEAP1	1	0.163204	0.0152797
DCAF12	1	0.0957381	0.0347756
DPPA2	1	0.128213	0.0461662
PCDHB15	1	0.10576	0.193522
OR10T2	1	0.143962	0.0693596
MYH4	1	0.138111	0.0216417
AGRN	1	0.233474	0.03536
ADAM19	1	0.17893	0.12026
SIRT4	1	0.0593359	0.0686686
PDE4D	1	0.168611	0.138456
MMP16	1	0.0378806	0.0461167
ADAMTS2	1	0.133894	0.052742
EDA2R	1	0.144124	0.0422675
E2F4	1	0.0383767	0.00172264
RRAS2	1	0.174984	0.391664
DNAH6	1	0.233474	0.00227851
EDC4	1	0.233474	0.00332642
ANO4	1	0.233474	0.020006
RUVBL1	1	0.00663436	0.327284
PSD	1	0.0219003	0.0126989
LCE1E	1	0.141801	0.109327
OR8K3	1	0.192468	0.0526666
TTC9B	1	0.204245	0.064986
HIST1H3G	1	0.205276	0.0981067
PLEKHH3	1	0.233474	0.0116345
TRIM58	1	0.233474	0.202891
XRCC2	1	0.0127176	0.156056
NFE2L3	1	0.12638	0.058779
NLRP3	1	0.217691	0.0206858
ANK3	1	0.400102	0.0685185
RAI2	1	0.064357	0.0215576
OR5M9	1	0.0849356	0.0521711
TRIB1	1	0.193893	0.360112
SDPR	1	0.233474	0.0170426
TRPC5	1	0.0324126	0.0651908
CYP3A4	1	0.0692206	0.000687433
TARBP2	1	0.147702	0.116239
UPF1	1	0.295727	0.0483239
ZNFX1	1	0.064357	0.0361317
ARFGEF1	1	0.205682	0.0131181
TBC1D12	1	0.0378806	0.000228611
SLC7A13	1	0.192468	0.0217535
LRRIQ1	1	0.184311	0.00943851
ARHGAP6	1	0.0849356	0.000857908
CD3E	1	0.229347	0.00940267
TMEM121	1	0.219751	0.0898504
FRAS1	1	0.233474	0.000300218
GJA10	1	0.205276	0.163121
CSMD3	1	0.233474	0.0628617
KIAA0556	1	0.0692206	0.000325285
MYO3A	1	0.233474	0.00570888
PHACTR3	1	0.157434	0.137363
NOSIP	1	0.184105	0.0350238
CTCF	1	0.262397	0.0354886
NAV3	1	0.0957381	0.149464
BNIP3	1	0.233474	0.105646
OR10K1	1	0.0324126	0.0459071
TRPC3	1	0.134457	0.0208188
CLIP3	1	0.149225	0.0821707
HIST1H1E	1	0.233474	0.0151433
RAPGEF6	1	0.0324126	0.0464374
ANAPC2	1	0.0475884	0.033429
PPP3R1	1	0.0490942	0.0151654
ZFP36L1	1	0.0704815	0.00262775
CYP17A1	1	0.0834381	0.0460196
KCNV1	1	0.0834381	0.119195
C7orf72	1	0.0989288	0.06854
BMP2	1	0.106487	0.0484301
ZNF536	1	0.111645	0.243652
KIAA1755	1	0.142815	0.0002133
VRK2	1	0.22182	0.0155799
C16orf82	1	0.233474	0.137358
CCDC102B	1	0.233474	0.0104938
TTN	1	1	0.0483998
LAMA2	1	0.233474	0.00035347
SULF1	1	0.233474	0.0395096
CDH18	1	0.172754	0.00525154
VN1R5	1	0.233474	0.067112
TNFRSF21	1	0.233474	0.0937316
TBX5	1	0.0756151	0.135973
SPEN	1	0.233474	0.0895169
RBBP7	1	0.0942578	0.110778
FBXL7	1	0.204245	0.13146
SLITRK2	1	0.212067	0.0466867
PDE4B	1	0.168611	0.0216074
OR5W2	1	0.172754	0.225618
MRGPRX4	1	0.233474	0.0178765
ZNF304	1	0.233474	0.0747971
DCLK2	1	0.0756151	0.0485181
MSH4	1	0.090618	0.111301
ATG4C	1	0.233474	0.0349157
RPS6KC1	1	0.233474	0.0174072
OPTN	1	0.233474	0.0644835
TBC1D8B	1	0.233474	0.0195726
HIST1H2BD	1	0.208188	0.0567642
ERBB2	1	0.233474	0.000168234
ZNF771	1	0.127763	0.046023
TRO	1	0.154849	0.0941396
PKHD1L1	1	0.0957381	0.0154307
LRIT3	1	0.233474	0.11589
TRHDE	1	0.174984	0.0896435
TAS2R20	1	0.233474	0.156075
ABI1	1	0.0314943	0.000927122
CDCP1	1	0.233474	0.0459493
THAP7	1	0.233474	0.0493296
GOLGA7B	1	0.163204	0.0737013
SPANXN3	1	0.233474	0.0403322
BACE2	1	0.102004	0.0761445
IBTK	1	0.147702	0.0496206
EXOSC10	1	0.180758	0.125345
STAT4	1	0.217691	0.0694628
LIPI	1	0.233474	0.153515
CSRNP2	1	0.125732	1
SLC25A32	1	0.10576	0.0271557
TAF11	1	0.188111	0.0988208
TBP	1	0.233474	0.0166697
WDR87	1	0.262247	0.00466139
TOP2B	1	0.269212	0.017033
GPR50	1	0.233474	0.133652
ZNF383	1	0.233474	0.253143
OR8K5	1	0.18077	0.245888
IL23R	1	0.233474	0.160135
PEG10	1	0.0989288	0.0353919
ZNF716	1	0.184311	0.0691284
DDX52	1	0.233474	0.221077
LRRC24	1	0.239262	0.0220475
LHCGR	1	0.122182	0.0895824
CLDN10	1	0.233474	0.209198
ARRDC2	1	0.233993	0.0185741
CNGB3	1	0.235782	0.136014
CACNA1I	1	0.119585	0.0178287
LPA	1	0.233474	0.0214746
TRAK2	1	0.233474	0.0831387
OR11L1	1	0.0608899	0.213554
SNAP25	1	0.233474	0.00660616
TRPV5	1	0.233474	0.188478
SUPT3H	1	0.233474	0.0177492
MORC1	1	0.233474	0.00836043
FOXP1	1	0.233474	0.0460333
TSC22D1	1	0.233474	0.119525
PIGX	1	0.0608899	0.352996
CCDC93	1	0.233474	0.157906
STX19	1	0.233474	0.222292
KRAS	1	0.217691	0.0882667
CARTPT	1	0.233474	0.252279
CYP26C1	1	0.233474	0.351368
OR8B12	1	0.0873632	0.256892
KLHL13	1	0.144124	0.318061
C17orf82	1	0.183142	0.133637
GLT6D1	1	0.233474	0.192631
RASA2	1	0.233474	0.263283
USP40	1	0.233474	0.0133394
NEFM	1	0.417628	0.233053
PALM	1	0.233474	0.0955674
HCN1	1	0.414069	0.105501
RBM11	1	0.217691	0.0788266
FAM124B	1	0.233474	0.131369
GPS2	1	0.233474	0.0601769
ANKRD17	1	0.24233	0.0483844
PIAS2	1	0.233474	0.0893768
NF1	1	0.295836	0.00118378
RARS2	1	0.122182	0.130304
TDP2	1	0.163204	0.0805366
VGLL4	1	0.233474	0.0454562
CD180	1	0.233474	0.354591
PLTP	1	0.233474	0.0231182
UBASH3A	1	0.233474	0.277244
GUCY1B3	1	0.258467	0.00102502
MED24	1	0.233474	0.026577
CDH12	1	0.0378806	0.0227048
VPS54	1	0.102468	0.1337
USP33	1	0.130316	0.477264
CHRM1	1	0.233474	0.435715
OR5T1	1	0.233474	0.194071
TMEM45A	1	0.233474	0.180776
TMLHE	1	0.208188	0.0668135
MYH8	1	0.288073	0.0570411
COL22A1	1	0.337306	0.0707565
UGT2B10	1	0.192468	0.128422
FBXO47	1	0.233474	0.109368
ALG6	1	0.180254	0.0881108
BANF1	1	0.233474	0.350375
ELMOD1	1	0.233474	0.0219569
PPARG	1	0.233474	0.0959783
ZNF549	1	0.233474	0.356435
HMMR	1	0.233474	0.0217079
OR2T11	1	0.0942578	0.0802546
AKAP4	1	0.141801	0.103124
CWF19L2	1	0.233474	0.0517781
FBXW7	1	0.233474	0.239242
MPHOSPH8	1	0.122182	0.0580281
ZNF737	1	0.223567	0.579262
SCARA5	1	0.233474	0.0251836
MOCS3	1	0.233474	0.0123548
CHRNB2	1	0.185394	0.0708027
ACCSL	1	0.305132	0.14117
USH2A	1	0.269742	0.120859
FGD3	1	0.131315	0.00104779
F2RL1	1	0.233474	0.00126509
DCAF12L2	1	0.0692196	0.0810586
C17orf102	1	0.11781	0.327656
SSRP1	1	0.127763	0.0296921
DPP8	1	0.141996	0.566594
FITM1	1	0.202165	0.169954
C7	1	0.233474	0.0515044
CPAMD8	1	0.233474	0.00414385
CTNNAL1	1	0.233474	0.28291
EHD1	1	0.233474	0.0471879
EPHB1	1	0.233474	0.0755004
FGG	1	0.233474	0.253708
NRF1	1	0.233474	0.0429136
SPRYD4	1	0.233474	0.401837
YIPF4	1	0.233474	0.0562822
ZNF174	1	0.233474	1
ZFAND3	1	0.244062	0.108861
TSHZ3	1	0.274184	0.107291
OR5P2	1	0.0989288	0.142347
SHISA4	1	0.233474	0.154115
KPNA1	1	0.0692196	0.103183
NPM3	1	0.100236	0.472543
MMP8	1	0.196536	1
XBP1	1	0.0756151	0.0457961
LGI1	1	0.229347	0.11111
POP7	1	0.233474	0.116013
PTCHD3	1	0.233474	0.11448
SLU7	1	0.233474	0.150897
SPP1	1	0.233474	0.0370591
TSC1	1	0.233474	0.00765814
SCN3A	1	0.205682	0.150965
ZNF300	1	0.233474	0.920542
MYL5	1	0.223933	0.0634537
FASN	1	0.233474	0.0165993
PFDN5	1	0.233474	0.131718
SEMA3D	1	0.233474	0.0536323
OR10H2	1	0.100236	0.360083
NCOR1	1	0.162576	0.00306915
MEN1	1	0.166585	0.0344597
KLHL18	1	0.196536	0.0351674
LRRC1	1	0.205276	0.28838
KCNC3	1	0.208188	0.184489
ACAT1	1	0.233474	0.104079
ANGPT1	1	0.233474	0.123897
C12orf57	1	0.233474	0.174425
C20orf144	1	0.233474	0.21213
FABP1	1	0.233474	0.0838235
GMCL1	1	0.233474	0.0449896
HOXA4	1	0.233474	0.379624
MAP4K4	1	0.233474	0.0702471
OBSCN	1	0.233474	0.0348495
PTGS2	1	0.233474	0.0652052
RBM18	1	0.233474	0.10016
RLIM	1	0.233474	0.0600095
SAMSN1	1	0.233474	0.11207
SERPINC1	1	0.233474	0.142978
TMEM132D	1	0.233474	0.221451
ZNF600	1	0.235782	0.36899
ZNF19	1	0.241636	0.110037
MMRN1	1	0.509676	0.0630049
MTRR	1	0.168611	0.164553
ST3GAL6	1	0.220863	0.242747
ANKFY1	1	0.233474	0.0904352
OR10Z1	1	0.233474	0.421234
OR14C36	1	0.233474	0.102997
OR51F1	1	0.233474	0.276065
OR5M10	1	0.233474	0.426573
RP1	1	0.233474	0.148285
SALL1	1	0.233474	0.0349155
TMEM205	1	0.233474	0.193075
HMCN1	1	0.268925	0.0463558
NPTX1	1	0.0756151	0.0485434
ANKRD54	1	0.095057	0.678982
RHOG	1	0.127042	0.288616
ALPP	1	0.17893	0.0123196
USP42	1	0.219751	0.145951
SCN10A	1	0.223567	0.0235569
CLRN2	1	0.233474	0.109395
CPXCR1	1	0.233474	0.264878
DCTN4	1	0.233474	0.390098
GIGYF2	1	0.233474	0.264031
GRM3	1	0.233474	0.233049
IQCF1	1	0.233474	0.249239
KIAA2018	1	0.233474	0.604039
MAML2	1	0.233474	0.288568
NUDT12	1	0.233474	0.247445
SERPINI2	1	0.233474	0.29472
SPC25	1	0.233474	0.220423
ZNF552	1	0.233474	0.143096
PCDH19	1	0.281643	0.0888745
TRPS1	1	0.306409	0.0712157
NRXN1	1	0.0895364	0.0702494
ENPP5	1	0.102004	0.0663903
RTP2	1	0.127763	0.0976045
IGF2BP3	1	0.233474	0.338558
PRSS16	1	0.233474	0.131506
POLR2L	1	0.212153	0.22908
NDN	1	0.233474	0.0524262
PHACTR2	1	0.233474	0.441299
GGCT	1	0.233474	0.0467578
FGF10	1	0.233474	0.265009
LRRC7	1	0.233474	0.0691472
MFAP3L	1	0.233474	0.279609
WTAP	1	0.235782	0.0727366
EML3	1	0.475116	0.220375
GIP	1	0.233474	0.103143
NDUFB4	1	0.233474	0.46564
OR4A15	1	0.233474	0.249714
SYT6	1	0.233474	0.0703152
TBCCD1	1	0.23512	0.0693598
TCEA3	1	0.235782	0.0994731
SCAMP5	1	0.120105	0.199335
TMEM151A	1	0.229347	0.0691881
ZKSCAN1	1	0.229347	0.107888
ETAA1	1	0.197403	0.194365
AIFM1	1	0.233474	0.0207641
CDC45	1	0.233474	0.335158
MS4A13	1	0.233474	0.138566
SLC45A3	1	0.233474	0.0703154
SPAG4	1	0.233474	0.126672
KRT15	1	0.233993	0.0907549
CD2AP	1	0.234756	0.109548
SLC6A15	1	0.23565	0.0769466
ASXL2	1	0.30628	0.0328076
BTLA	1	0.233474	0.143532
CA14	1	0.233474	0.0956867
GABRG1	1	0.233474	0.106129
OR2T34	1	0.233474	0.910874
POLD3	1	0.233474	0.0373163
RSRC1	1	0.233474	0.0567203
LPHN2	1	0.148626	0.115839
PVRL3	1	0.205276	0.134868
EYS	1	0.388792	0.190734
SIGMAR1	1	0.233474	0.209765
FBLN2	1	0.233474	0.0892602
KCNJ9	1	0.233474	0.19243
PPM1K	1	0.233474	0.207706
ZNF77	1	0.239262	0.0688779
ZNF671	1	0.233474	0.599416
TPTE	1	0.0977577	0.372627
HSP90AB1	1	0.233474	0.0214303
SCN11A	1	0.443096	0.109129
MYLK4	1	0.0942578	0.0800275
KLRB1	1	0.233474	0.549541
OR51T1	1	0.233474	0.630281
FAM166B	1	0.233474	0.30967
ZNF789	1	0.233474	0.351244
C3orf70	1	0.141801	0.150229
KIFC1	1	0.233474	0.162739
NDC80	1	0.241277	0.0638936
RIMS1	1	0.416664	0.0460202
DEPDC7	1	0.233474	0.113513
FAM105A	1	0.233474	0.0539766
OR6P1	1	0.233474	0.669408
PNLDC1	1	0.233474	0.00873745
TJP1	1	0.242696	0.146952
SYT10	1	0.245781	0.0650848
PPAPDC1B	1	0.233474	0.0409382
PRDM9	1	0.255483	0.212388
GRM5	1	0.304663	0.303978
GINS4	1	0.314582	0.121017
THADA	1	0.359912	0.0349932
UBE3A	1	0.388681	0.0869236
RAPGEF2	1	0.233474	0.311013
ATP11A	1	0.233474	0.000582017
TSPAN3	1	0.233474	0.315446
FHL1	1	0.0911823	0.154952
ANKRD16	1	0.233474	0.0197968
ANKRD31	1	0.233474	0.0648509
KRTAP4-9	1	0.233474	0.0791139
PI4KB	1	0.233474	0.149071
CD200R1L	1	0.134457	0.0693205
SLC6A13	1	0.204245	0.085841
FOLH1	1	0.211784	0.13274
CCDC148	1	0.233474	0.511166
DLL1	1	0.233474	0.102751
KCNA5	1	0.233474	0.180692
PTGS1	1	0.233474	0.0801725
SSR2	1	0.233474	0.115787
TBC1D16	1	0.233474	0.217767
WNT9A	1	0.233474	0.0988024
SNRK	1	0.241246	0.212755
CCDC135	1	0.348596	0.103158
A1BG	1	0.233474	0.0977654
FAM118B	1	0.233474	0.0841929
MAPK1	1	0.233474	0.138614
KCNT2	1	0.326207	0.0144519
FAM49B	1	0.337055	0.0520242
ZBTB11	1	0.32693	0.148597
SIM1	1	0.212153	0.394403
NEU1	1	0.233474	0.621258
TNFRSF6B	1	0.233474	0.18091
ZNF286B	1	0.312033	0.343811
KLHDC2	1	0.233474	0.0883872
ABRA	1	0.127763	0.523033
FSHR	1	0.233474	0.00544381
GIMAP4	1	0.233474	0.358635
HAS2	1	0.233474	0.225795
HOXC9	1	0.233474	0.108666
POLR2E	1	0.233474	0.10869
NCF2	1	0.235782	0.176172
LCT	1	0.233474	0.0891442
C2orf81	1	0.233474	0.193199
DOHH	1	0.233474	0.183151
DSP	1	0.233474	0.0149909
TP53INP2	1	0.233474	0.0956225
TRMT5	1	0.233474	0.24373
UTP11L	1	0.233474	0.0995981
WSCD2	1	0.239262	0.260834
INSL5	1	0.246051	0.677681
HERC1	1	0.285718	0.00889183
ARID4A	1	0.367883	0.00512531
ECT2L	1	0.414563	0.0762764
GRHL1	1	0.233474	0.0455076
TNNC2	1	0.233474	0.0479115
ZNF714	1	0.36805	0.341793
GPR32	1	0.142136	0.138608
LRRK2	1	0.23232	0.0704844
ADAM29	1	0.233474	0.13456
AR	1	0.233474	0.158331
CD28	1	0.233474	0.18855
HCK	1	0.233474	0.378937
IGFBP1	1	0.233474	0.107152
NOTCH4	1	0.233474	0.183263
TP53BP2	1	0.233474	0.231711
SP3	1	0.259827	0.578108
WDR5	1	0.272351	0.158388
EYA1	1	0.445753	0.126629
TAAR2	1	0.162036	0.423469
ATRX	1	0.233474	0.13075
BMP15	1	0.233474	0.0639311
H3F3C	1	0.233474	0.352828
GALC	1	0.233993	0.0394949
LINGO4	1	0.273178	0.251066
TMIGD2	1	0.233474	0.30584
FAM198B	1	0.233474	0.105494
GPR17	1	0.233474	0.314103
TNFAIP8L3	1	0.233474	0.205032
EGLN1	1	0.233474	0.107972
PPM1H	1	0.0949955	0.0638291
CXorf38	1	0.233474	0.206038
MGA	1	0.233474	0.0174618
RPL7	1	0.233474	0.8844
TARP	1	0.233474	0.052994
TRPC7	1	0.233474	0.310906
ZCCHC7	1	0.233474	0.1162
BRAF	1	0.245781	0.323105
PRG4	1	0.429182	0.0801614
GOLGA3	1	0.470267	0.0152585
NIPBL	1	0.234709	0.123303
PPP2CA	1	0.233474	0.0528575
HRAS	1	0.233474	0.130153
DOCK11	1	0.246341	0.0463072
PLS3	1	0.26547	0.089465
GSG1	1	0.122182	0.133542
FNDC5	1	0.233474	0.13605
KNG1	1	0.233474	0.0345887
LINGO3	1	0.233474	0.213799
SKAP1	1	0.233474	0.424162
TET1	1	0.497483	0.365443
RIPPLY2	1	0.195033	0.219922
CDC6	1	0.285383	0.105497
ZRSR2	1	0.233474	0.21425
C14orf169	1	0.0889138	0.0629742
FAH	1	0.233474	0.0521196
IRF2BP1	1	0.233474	0.605537
RUVBL2	1	0.233474	0.131403
TMEM179	1	0.233474	0.286139
OR5AN1	1	0.236529	0.583125
ZFP36L2	1	0.2684	0.271196
ELAVL3	1	0.133894	0.786254
PEX10	1	0.154849	0.0687405
DPRX	1	0.186453	0.0486403
MAGEH1	1	0.186892	0.331393
TWIST1	1	0.205597	0.676173
SYNPO	1	0.205682	0.675225
OR5K3	1	0.210465	0.341193
DCLRE1A	1	0.229032	0.0201141
DCAF8L2	1	0.233474	0.289818
GPR65	1	0.233474	0.236387
H3F3A	1	0.233474	0.24763
HIST1H2BB	1	0.233474	0.183227
IPO8	1	0.233474	0.0893516
IRX4	1	0.233474	0.0850395
IZUMO1	1	0.233474	0.041589
NME1-NME2	1	0.233474	0.0183979
PTCD2	1	0.233474	0.0638854
RPA4	1	0.233474	0.396
SLC7A14	1	0.233474	0.143108
SMC4	1	0.233474	0.101691
SPAG8	1	0.233474	0.349241
YY2	1	0.233474	0.141133
ZEB2	1	0.233474	0.00337041
OR2J3	1	0.233948	0.118387
PRKCB	1	0.233993	0.081095
NASP	1	0.234709	0.0168746
DDX56	1	0.246405	0.0466486
PPP1R3F	1	0.246405	0.266359
CLCC1	1	0.255289	0.129465
CCM2	1	0.258975	0.18333
PAPPA2	1	0.276424	0.925925
PRDM6	1	0.281203	0.194461
C1orf228	1	0.289181	0.512765
DSCC1	1	0.329673	0.0640243
UHMK1	1	0.3312	0.259034
ARHGAP5	1	0.40667	0.128397
IGFN1	1	0.418061	0.105467
GPRC6A	1	0.233474	0.257663
RPL26	1	0.233474	0.315394
ZFP2	1	0.233474	0.472392
NAA11	1	0.196536	0.885621
NOTCH3	1	0.233474	0.0177833
EXOC1	1	0.250819	0.380787
CMTM5	1	0.233474	0.169155
PF4	1	0.233474	0.147614
PRPF19	1	0.258975	0.202827
CRISPLD1	1	0.320209	0.319984
ADCY2	1	0.358965	0.0381448
PCLO	1	0.4671	0.091241
ALDH1A3	1	0.0989288	0.0965542
EMX2	1	0.233474	0.196283
UNC5D	1	0.233474	0.201931
BTRC	1	0.27675	0.29948
DYNC2H1	1	0.217691	0.0403207
NAA50	1	0.220863	0.288473
POTEC	1	0.223933	0.333215
ADH1C	1	0.233474	0.238699
CTSG	1	0.233474	0.443574
PIK3AP1	1	0.233474	0.351312
SNCB	1	0.235782	0.295295
CNGA3	1	0.24628	0.0837336
PAX5	1	0.253036	0.087998
SNX12	1	0.258975	0.209979
DMRT1	1	0.297492	0.132359
CACNA1C	1	0.449443	0.0454011
DNAJC27	1	0.233474	0.654856
NRBF2	1	0.229347	0.119179
KRT31	1	0.154849	0.0799422
KRTAP20-2	1	0.233474	0.303798
NECAB1	1	0.394103	0.331281
GNG11	1	0.233474	0.0958902
SOX4	1	0.233474	1
SLC8A1	1	0.257296	0.0638017
PCDHB2	1	0.233474	0.677667
PIK3CG	1	0.195033	0.192192
EMR3	1	0.233474	0.0630805
FTSJ2	1	0.233474	0.0173363
LRRC8B	1	0.233474	0.574967
MYLK3	1	0.244999	0.18099
STAG2	1	0.38908	0.238233
DMXL1	1	0.467731	0.0197202
PHF3	1	0.163204	0.20635
LECT2	1	0.208188	0.317307
CD69	1	0.233474	0.674804
CD7	1	0.233474	0.126048
CXCL9	1	0.233474	0.0715404
DCAKD	1	0.233474	0.228876
DOK5	1	0.233474	0.0806011
PARD3	1	0.233474	0.165365
SCLT1	1	0.233474	0.420831
SLC19A3	1	0.233474	0.133547
TDRD6	1	0.233474	1
FAM120B	1	0.234709	0.0878503
ERAS	1	0.250483	0.386148
FAM47A	1	0.272279	0.169148
FBN2	1	0.429408	0.222533
INSIG2	1	0.196536	0.105275
JUNB	1	0.233474	0.477121
FLT3LG	1	0.233474	0.0944498
AGTR2	1	0.233993	0.71293
FNBP1	1	0.277738	0.524859
TTC14	1	0.233474	0.0832117
SLFN12L	1	0.358164	0.0251834
KIT	1	0.229347	0.0919265
KIF6	1	0.233474	0.102862
DZIP1	1	0.253036	0.648128
KCNS3	1	0.233474	0.194233
SERINC5	1	0.102468	0.186261
CD79A	1	0.245781	0.0719332
EPHB3	1	0.212153	0.169244
MARCH10	1	0.233474	0.502711
LUZP1	1	0.23565	0.150173
C5orf47	1	0.252104	0.103019
HIST1H4L	1	0.233474	0.11949
ZFP92	1	0.233474	0.392707
ZMAT3	1	0.241636	0.675332
RYR3	1	0.744191	0.00463767
ACTL8	1	0.233474	0.299943
IGSF10	1	0.233474	0.183216
CEACAM18	1	0.23565	0.171469
OR5AU1	1	0.241277	0.128181
OR51I2	1	0.23512	0.301644
FUT4	1	0.127763	0.10578
GARNL3	1	0.23232	0.616113
CCNO	1	0.233474	0.0472107
EFHC1	1	0.233474	0.466542
PIGR	1	0.233474	0.188126
RSAD2	1	0.233474	0.316469
RSPO3	1	0.235782	0.2126
PRKCH	1	0.244999	0.0508203
PMS1	1	0.287521	0.216235
PKDREJ	1	0.334123	0.260905
PRIM1	1	0.374845	0.1115
DNAH9	1	0.811898	0.0635312
ZNF711	1	0.233474	0.840808
SEMA4B	1	0.229347	0.0735302
SLCO1C1	1	0.378752	0.216254
TMEM140	1	0.233474	0.137988
SLCO6A1	1	0.233474	0.14437
ZNF98	1	0.233474	0.202164
ZFP41	1	0.308692	1
RHOU	1	0.258418	0.557056
CRLF1	1	0.342995	0.0974828
PRR16	1	0.24827	0.243042
CD53	1	0.26547	0.15755
ZNF26	1	0.394103	0.526227
ZSCAN4	1	0.188918	0.273518
PASK	1	0.197403	0.0530444
ACBD4	1	0.233474	0.188625
CCDC82	1	0.233474	0.0607695
COX8A	1	0.233474	0.286608
HS3ST1	1	0.233474	0.233298
MAP3K15	1	0.233474	1
PRTN3	1	0.233474	0.168163
SERPINE2	1	0.233474	0.175716
SLC25A10	1	0.233474	0.323174
SMAD4	1	0.233474	0.105233
CRYGN	1	0.233993	0.130128
C18orf8	1	0.262694	0.0891637
OR4K5	1	0.26547	0.145791
CFHR2	1	0.269257	0.297904
NTF4	1	0.303184	0.36846
YME1L1	1	0.49563	0.0504279
NXF3	1	0.119585	0.155628
DNAJC5B	1	0.233474	0.0570238
SASH3	1	0.147702	0.45715
FAM184A	1	0.220611	0.0310886
SSSCA1	1	0.222937	0.646271
CYBB	1	0.233474	0.116134
EGFL8	1	0.233474	0.495477
KRTAP19-5	1	0.233474	0.166378
ZG16	1	0.233474	0.272246
IFIT2	1	0.233993	0.711706
QPCT	1	0.233993	0.131257
SMURF1	1	0.257547	0.103122
ADSL	1	0.297492	0.670342
FNIP2	1	0.419098	0.600027
ZNF429	1	0.17883	0.576125
B4GALT7	1	0.233474	0.17332
DCAF12L1	1	0.233474	0.419857
TATDN2	1	0.233474	0.319454
TIMM9	1	0.233474	0.365183
TTC30A	1	0.233474	0.593554
IL20RB	1	0.239262	0.426402
ANAPC11	1	0.233474	0.177825
CHRNA4	1	0.233474	0.126748
POLG2	1	0.394941	0.380492
TEX13A	1	0.248374	0.975971
JMJD6	1	0.233474	0.749952
DNAJC2	1	0.233474	0.193232
LRRC34	1	0.233474	0.243954
B3GALT1	1	0.261558	0.314009
TMEM232	1	0.141619	0.624784
CXXC4	1	0.233474	0.0615544
OR4A5	1	0.233474	0.607375
ZNF207	1	0.233474	0.0472166
FETUB	1	0.248374	0.365208
KIAA1024	1	0.281237	0.194108
RAD51AP2	1	0.303595	0.211065
BMP2K	1	0.464732	0.288356
PREX2	1	0.233474	0.0462642
C1QA	1	0.265554	0.248702
APOC1	1	0.233474	0.233685
DYNC1H1	1	0.233474	0.0889874
DHRS4	1	0.233474	0.297944
GSPT2	1	0.157434	0.486096
PRKCI	1	0.233474	0.376557
SNPH	1	0.381272	0.14362
HIST1H2BJ	1	0.233474	0.297775
LRRC8C	1	0.233474	0.410656
PDIK1L	1	0.233474	0.856164
F3	1	0.244999	0.0388062
EEF1A1	1	0.24628	0.109533
SBDS	1	0.255243	0.227242
NOS3	1	0.431378	0.105362
GABRR2	1	0.233474	0.182955
GNB2L1	1	0.233474	0.156624
IFT80	1	0.233474	0.613322
NKX3-2	1	0.233474	0.238473
NR3C2	1	0.233474	0.157455
OR5V1	1	0.233474	0.286487
TNFSF12	1	0.233474	0.263975
TUFT1	1	0.233474	0.381949
VSIG2	1	0.233474	1
ZBTB38	1	0.233474	0.341795
NES	1	0.236449	0.439489
FLRT1	1	0.311996	0.652539
MEGF6	1	0.23872	0.33968
MARK1	1	0.303595	0.347635
PHLDA2	1	0.233474	0.182032
CASC1	1	0.233474	0.784
VCAM1	1	0.233474	0.109594
SDCBP	1	0.269212	0.0347544
ILDR1	1	0.233474	0.097344
NANP	1	0.233474	0.615715
YTHDF3	1	0.233474	0.150721
CDA	1	0.349035	0.0563391
SERINC4	1	0.233474	0.143525
TMEM30A	1	0.233474	0.16757
TRPC6	1	0.267885	0.163241
PRSS38	1	0.233993	0.283929
THYN1	1	0.250819	0.219242
ATP5C1	1	0.255835	0.276284
FAM83C	1	0.307649	0.0996744
ALK	1	0.61652	0.046031
PTGER1	1	0.233993	0.733327
APEX2	1	0.233474	0.050489
PPM1L	1	0.233474	0.166658
TOX3	1	0.144124	0.0770835
ETV5	1	0.233474	0.117873
CCDC104	1	0.235727	0.835978
SLC25A44	1	0.243428	0.219179
LZTR1	1	0.433628	0.232916
MGAT1	1	0.241636	0.183655
MYH7	1	0.337345	0.161723
SETDB1	1	0.405285	0.161419
GSX2	1	0.220863	0.445292
GINS2	1	0.233474	0.366713
NFKBIA	1	0.233474	0.17966
OR2M5	1	0.233474	0.300191
PDZD7	1	0.233474	0.248031
ADCY4	1	0.235782	0.153987
B4GALNT4	1	0.239262	0.155993
SPANXN5	1	0.247327	0.861241
TNMD	1	0.250004	0.329014
FGF5	1	0.261558	0.230235
NOL4	1	0.314608	0.175794
PLEKHH2	1	0.450992	0.0550699
RBM26	1	0.476234	0.0177029
CEP76	1	0.233474	0.328894
CASS4	1	0.369308	0.187064
ZCCHC16	1	0.233474	0.23453
PON3	1	0.259481	0.146913
IQSEC3	1	0.406106	0.284757
PSMA3	1	0.233474	0.110902
LTBP2	1	0.122182	0.0627874
ALS2CR11	1	0.233474	0.0496623
ARPC5	1	0.233474	0.315732
COL21A1	1	0.233474	0.00282055
COLEC10	1	0.233474	0.243881
IFNA5	1	0.233474	0.330937
KRT6A	1	0.233474	0.328659
MSL2	1	0.233474	0.154111
OR6A2	1	0.233474	1
TNNT3	1	0.233474	0.390567
IL18R1	1	0.234709	0.0521855
POU5F2	1	0.29772	0.504689
ACSBG2	1	0.33	0.187111
ZNF658	1	0.34741	1
AGGF1	1	0.233474	0.177574
SLC18A1	1	0.233474	0.154825
NT5C1A	1	0.196939	0.356425
LCMT2	1	0.233474	0.978223
PLD5	1	0.233474	0.167457
CCDC79	1	0.384217	0.214828
KCNAB3	1	0.439986	0.191045
UBN1	1	0.266741	0.328641
DDR2	1	0.284798	0.218712
STK17B	1	0.21648	0.056372
OGN	1	0.219751	0.128897
ID2	1	0.233474	1
SPRY1	1	0.233474	0.143944
TAS2R42	1	0.233474	0.204952
TNRC6C	1	0.233474	0.0474052
VAX1	1	0.233993	0.0350719
CEACAM8	1	0.256037	0.193203
GRIK3	1	0.305528	0.273182
TAS2R8	1	0.341245	0.641201
PNPLA3	1	0.385533	0.252331
C10orf71	1	0.46843	0.610046
WASF2	1	0.233474	0.42373
MBD6	1	0.233474	0.156822
ZNF616	1	0.233474	0.325326
EPHA7	1	0.233474	0.392701
KISS1	1	0.233474	0.156886
DDX53	1	0.233993	0.510297
FNBP4	1	0.123877	0.520034
MID1	1	0.233474	0.470757
DDAH2	1	0.236529	0.315679
PNLIPRP1	1	0.233474	0.349025
DCC	1	0.250483	0.150004
ZNF776	1	0.23565	0.283961
VSIG10	1	0.409687	0.587233
HOXC10	1	0.234217	0.19088
ADCY6	1	0.229347	0.311113
GGPS1	1	0.233474	0.0989514
IGFL1	1	0.233474	0.267007
OR2L2	1	0.233474	0.858453
SMCP	1	0.233474	0.311077
SRCAP	1	0.322324	0.048252
ISL2	1	0.233474	0.243836
RNF138	1	0.229347	0.245308
FAM111B	1	0.233474	0.123993
OR2T1	1	0.287383	0.161424
LGALS2	1	0.233474	0.149362
STS	1	0.233474	0.161993
TRERF1	1	0.233474	0.176938
TPK1	1	0.23565	0.231789
GH2	1	0.248637	0.126702
SOX14	1	0.356206	0.236444
RPLP1	1	0.233474	0.325319
WDR47	1	0.382735	0.575335
GNG13	1	0.261994	0.335633
HLCS	1	0.11801	0.188177
COLEC12	1	0.157434	0.180285
GBA3	1	0.172754	0.0699352
AFM	1	0.195033	0.189021
BNIP2	1	0.233474	0.3312
CCDC62	1	0.233474	0.319544
GPX2	1	0.233474	0.188739
PGM2L1	1	0.233474	0.615695
SPATS2	1	0.233474	0.243768
GABRA1	1	0.235782	0.0197701
CHML	1	0.235878	1
CCHCR1	1	0.27131	0.14771
GEMIN4	1	0.281237	0.273349
CTAG2	1	0.352025	0.322921
SIRT7	1	0.233474	0.216332
LPAR4	1	0.28883	0.437004
AKAP13	1	0.233474	0.549487
SDK2	1	0.50361	0.0607619
NPPB	1	0.233474	0.463492
ACVR1B	1	0.152528	0.236295
PRRG4	1	0.351554	0.166294
ZNF221	1	0.469853	0.112009
SPTY2D1	1	0.233474	0.19396
KIAA2026	1	0.233474	0.107736
TBC1D2B	1	0.277738	0.24678
FREM2	1	0.504121	0.120481
RAB3B	1	0.233474	0.183227
CACNA1H	1	0.233474	0.0349052
DERL2	1	0.233474	0.109419
FIZ1	1	0.233474	0.252024
PPIC	1	0.233474	0.56647
SUPT16H	1	0.233474	0.218945
HEATR5A	1	0.244062	0.282622
ZNF157	1	0.25757	0.373163
RDH12	1	0.268422	0.255974
CPA6	1	0.269257	0.566974
APAF1	1	0.281643	0.0257725
ACTRT1	1	0.285718	0.138287
NR5A2	1	0.38331	0.231418
ZNF569	1	0.205597	0.154829
C1orf229	1	0.233474	0.533983
AKIRIN2	1	0.24233	0.115478
RAD23B	1	0.245961	0.480905
HNF4G	1	0.259909	0.0645538
HOXA6	1	0.310738	0.696604
RPL18A	1	0.332263	0.246531
C2orf42	1	0.233474	0.351359
TSHZ2	1	0.233474	0.244512
MCEE	1	0.233474	0.553899
OSM	1	0.318602	0.0454377
SACS	1	0.233474	0.257741
TMEM200C	1	0.233993	0.488918
ZNF579	1	0.258358	0.289447
SYBU	1	0.329868	0.165207
THOC2	1	0.0882298	0.139938
PSMD3	1	0.155151	0.532068
SLC22A10	1	0.196536	0.0123799
C7orf71	1	0.233474	0.261922
EDN3	1	0.233474	0.0802114
FKBP1A	1	0.233474	0.188876
RNF113A	1	0.233474	0.482562
SLC15A3	1	0.233474	0.160645
NUP98	1	0.24308	0.355996
FOXN4	1	0.243204	0.410292
STK32A	1	0.246569	0.423749
ZC3H13	1	0.252745	0.292701
CD37	1	0.258563	0.72331
OTOA	1	0.263843	0.107319
TMEM173	1	0.269069	0.699283
SPARC	1	0.27131	0.192563
GPBP1L1	1	0.272928	0.130714
C2orf69	1	0.277738	0.615639
SERPINB11	1	0.286231	0.296165
KANK4	1	0.308948	0.296036
GTPBP3	1	0.383757	0.107404
FYB	1	0.409684	0.149497
RHOA	1	0.418769	0.848599
SRC	1	0.429182	0.143555
SLC35F5	1	0.436192	0.287253
GAB4	1	0.443096	0.625695
AATK	1	0.444294	0.0986906
NAGK	1	0.448319	0.0579095
BTN1A1	1	0.452445	0.396867
KIF25	1	0.469986	0.187061
GRIN2A	1	0.855558	0.104174
GPATCH3	1	0.198713	1
EID2B	1	0.233474	0.182993
TSC2	1	0.233474	0.0175882
B3GNT6	1	0.234294	0.161249
AKNAD1	1	0.405184	0.114251
TEX2	1	0.548032	0.0607946
TIE1	1	0.0834381	0.220253
IDUA	1	0.0957381	0.0874249
TBC1D8	1	0.101299	0.142035
PCDH7	1	0.116142	0.286048
MCM7	1	0.116462	0.0601146
ANKRD27	1	0.129974	0.399959
ATP1A1	1	0.141801	0.153452
DHX36	1	0.144124	0.180682
REV1	1	0.144124	0.160525
SLC25A12	1	0.144124	0.0685616
RANBP2	1	0.146516	0.148355
IP6K2	1	0.153642	0.0327972
INTS1	1	0.162576	0.69893
CELSR2	1	0.163204	0.624565
FERMT2	1	0.163204	0.700382
EPS15L1	1	0.168611	0.304059
DDX4	1	0.172754	0.523871
IMPDH1	1	0.172754	0.0532385
PAPSS1	1	0.183142	0.299681
XPNPEP3	1	0.192468	1
USO1	1	0.196536	0.613302
ZNF268	1	0.196536	0.310859
KIRREL2	1	0.205276	0.893625
GYS2	1	0.206167	0.126159
CUBN	1	0.212153	0.145244
ATP8A2	1	0.214093	0.270102
NLRP5	1	0.222454	0.345958
MYOM1	1	0.223933	0.330726
CDAN1	1	0.227757	0.78234
ALG10	1	0.229347	0.305576
BLM	1	0.229347	0.62255
IL6R	1	0.229347	0.551073
PCDHAC2	1	0.229347	0.316731
PLEKHG2	1	0.229347	0.263662
ZNF530	1	0.230855	0.352143
CUZD1	1	0.23156	0.433164
NAA30	1	0.23156	0.555888
A2M	1	0.233474	0.691505
AADACL4	1	0.233474	0.422115
ABCB9	1	0.233474	0.397621
ABCG2	1	0.233474	0.394368
ABCG8	1	0.233474	0.316711
ABHD14A	1	0.233474	0.681711
ABI2	1	0.233474	0.752204
ACAD11	1	0.233474	0.391534
ACBD6	1	0.233474	0.481986
ACOX1	1	0.233474	0.303634
ACOX3	1	0.233474	0.496926
ACTB	1	0.233474	0.133353
ACTBL2	1	0.233474	0.408519
ADAM7	1	0.233474	0.23441
ADORA2B	1	0.233474	0.794543
ADRA1D	1	0.233474	0.7597
ADRA2B	1	0.233474	0.542635
AFF2	1	0.233474	0.133863
AGBL2	1	0.233474	0.273826
AHCY	1	0.233474	0.470731
AKAP14	1	0.233474	0.167566
AKNA	1	0.233474	0.0522179
AKR1A1	1	0.233474	0.529726
AKR1B15	1	0.233474	0.309435
ALG1	1	0.233474	0.433149
ALOXE3	1	0.233474	0.0814674
ALPPL2	1	0.233474	0.849285
AMMECR1L	1	0.233474	0.558557
AMY2B	1	0.233474	0.335623
ANAPC16	1	0.233474	0.297901
ANGPTL6	1	0.233474	0.0692922
ANKRD12	1	0.233474	0.850928
ANKRD34B	1	0.233474	0.843934
ANKS4B	1	0.233474	0.862323
APEH	1	0.233474	0.305719
APOBEC3G	1	0.233474	0.502614
APRT	1	0.233474	0.381796
AQP10	1	0.233474	0.330316
AQPEP	1	0.233474	0.478352
ARGFX	1	0.233474	0.288688
ARHGAP31	1	0.233474	0.548469
ARHGDIA	1	0.233474	0.377064
ARL16	1	0.233474	0.207964
ARL6	1	0.233474	0.433626
ARMC10	1	0.233474	0.433582
ARMCX2	1	0.233474	0.344156
ARX	1	0.233474	0.18666
ASB11	1	0.233474	0.332243
ATAD2B	1	0.233474	0.331578
ATP5H	1	0.233474	0.147779
ATP6V0A1	1	0.233474	0.529709
ATP6V1B2	1	0.233474	0.846582
ATXN7	1	0.233474	0.359472
AVPR1A	1	0.233474	0.561381
B4GALNT2	1	0.233474	0.476121
BAG1	1	0.233474	0.257648
BAIAP3	1	0.233474	1
BAX	1	0.233474	0.201364
BAZ2B	1	0.233474	0.81533
BCAS2	1	0.233474	0.572789
BCL2L13	1	0.233474	0.26517
BCL6B	1	0.233474	0.714209
BEST1	1	0.233474	0.308625
BIRC6	1	0.233474	0.5726
BNIPL	1	0.233474	0.377375
BRCA2	1	0.233474	0.0930345
BRE	1	0.233474	0.999432
BRMS1L	1	0.233474	0.15611
BRSK2	1	0.233474	0.459654
BTC	1	0.233474	0.583783
BTN3A1	1	0.233474	0.477117
BUB3	1	0.233474	0.180118
C10orf82	1	0.233474	1
C11orf52	1	0.233474	0.413099
C11orf63	1	0.233474	0.131786
C12orf77	1	0.233474	0.415415
C14orf28	1	0.233474	0.433232
C17orf77	1	0.233474	0.21115
C19orf18	1	0.233474	0.405981
C19orf52	1	0.233474	0.320522
C1GALT1	1	0.233474	0.309461
C1orf116	1	0.233474	0.414923
C1orf226	1	0.233474	0.475445
C21orf58	1	0.233474	0.239732
C2orf73	1	0.233474	0.26955
C3orf58	1	0.233474	0.199741
C5orf20	1	0.233474	0.801851
C5orf49	1	0.233474	0.510502
C5orf52	1	0.233474	0.288779
C9orf57	1	0.233474	0.143481
C9orf78	1	0.233474	0.286584
CAB39L	1	0.233474	0.162984
CABP4	1	0.233474	0.438964
CACNG6	1	0.233474	0.244637
CACNG8	1	0.233474	0.667999
CADM1	1	0.233474	0.332194
CALR3	1	0.233474	0.169568
CAPN12	1	0.233474	0.0399964
CARD10	1	0.233474	0.0647744
CASK	1	0.233474	0.117705
CBX1	1	0.233474	0.351007
CCBL1	1	0.233474	0.696503
CCDC130	1	0.233474	0.403375
CCDC141	1	0.233474	0.752036
CCDC144A	1	0.233474	0.382588
CCDC37	1	0.233474	0.242068
CCDC42B	1	0.233474	0.268982
CCDC6	1	0.233474	0.461683
CCDC71	1	0.233474	0.534743
CCNF	1	0.233474	0.270974
CCNI2	1	0.233474	0.272836
CCRN4L	1	0.233474	0.480656
CD101	1	0.233474	0.107786
CD200	1	0.233474	0.244372
CD276	1	0.233474	0.349542
CD59	1	0.233474	0.329898
CD5L	1	0.233474	0.375311
CDC20B	1	0.233474	0.204799
CDC42BPG	1	0.233474	0.796014
CDCA5	1	0.233474	0.305855
CDH3	1	0.233474	0.0636575
CDK6	1	0.233474	0.382441
CDR1	1	0.233474	0.365154
CDR2	1	0.233474	0.31844
CEACAM4	1	0.233474	0.321329
CEBPA	1	0.233474	0.408716
CENPB	1	0.233474	0.548458
CEP350	1	0.233474	0.175707
CEP72	1	0.233474	0.144396
CFL2	1	0.233474	0.303798
CHAF1B	1	0.233474	0.0443078
CHI3L1	1	0.233474	0.227037
CHODL	1	0.233474	0.520108
CHRM4	1	0.233474	0.874639
CHST12	1	0.233474	0.944491
CIB4	1	0.233474	0.244442
CISH	1	0.233474	0.120268
CKS2	1	0.233474	0.289253
CLCA1	1	0.233474	0.273366
CLDN16	1	0.233474	0.495295
CLDN18	1	0.233474	0.553878
CLN5	1	0.233474	0.557584
CLTA	1	0.233474	0.243607
CLVS2	1	0.233474	0.115036
CMTM8	1	0.233474	0.625614
CNOT1	1	0.233474	0.208062
CNTNAP5	1	0.233474	0.233362
COL4A6	1	0.233474	0.0132181
COPS2	1	0.233474	0.130146
CORO6	1	0.233474	0.21072
COX18	1	0.233474	0.3652
CPA1	1	0.233474	0.617515
CPA4	1	0.233474	0.572953
CPA5	1	0.233474	1
CPNE1	1	0.233474	0.390679
CRB2	1	0.233474	0.729384
CREB3L3	1	0.233474	0.216866
CREB3L4	1	0.233474	0.386775
CRIPAK	1	0.233474	0.62264
CRIPT	1	0.233474	0.10151
CRNKL1	1	0.233474	0.0347636
CRNN	1	0.233474	0.39485
CRTC2	1	0.233474	0.246176
CSF2	1	0.233474	0.193161
CSN2	1	0.233474	0.311128
CSNK2B	1	0.233474	0.315394
CSRNP1	1	0.233474	0.305717
CTBP2	1	0.233474	0.310596
CTLA4	1	0.233474	0.266082
CTR9	1	0.233474	0.153855
CTRC	1	0.233474	0.271423
CTSO	1	0.233474	0.507087
CXorf21	1	0.233474	0.371184
CYP27B1	1	0.233474	0.310953
CYP27C1	1	0.233474	0.475937
CYP2C19	1	0.233474	0.20353
CYP2U1	1	0.233474	0.459621
CYP2W1	1	0.233474	0.345764
CYP7B1	1	0.233474	0.447142
CYTL1	1	0.233474	0.10151
DACT3	1	0.233474	0.471269
DAK	1	0.233474	0.351637
DARS2	1	0.233474	0.747016
DAZAP2	1	0.233474	0.259048
DBX2	1	0.233474	0.366756
DCAF4L1	1	0.233474	0.716356
DCP1A	1	0.233474	0.335715
DDB2	1	0.233474	0.0394153
DDHD1	1	0.233474	0.0759166
DDOST	1	0.233474	0.335599
DDX51	1	0.233474	0.118601
DDX54	1	0.233474	0.821057
DENND5B	1	0.233474	0.10536
DERL1	1	0.233474	0.194485
DGCR6	1	0.233474	0.686033
DHRS4L1	1	0.233474	0.356499
DHRS7C	1	0.233474	0.341572
DIP2C	1	0.233474	0.570927
DLG4	1	0.233474	0.234602
DLGAP4	1	0.233474	0.412194
DLK1	1	0.233474	0.533058
DLL4	1	0.233474	0.258986
DLX1	1	0.233474	0.723125
DMRT3	1	0.233474	0.477051
DMRTA2	1	0.233474	0.447193
DNAI2	1	0.233474	0.0629593
DNAJA1	1	0.233474	0.1834
DNAJC14	1	0.233474	0.485172
DNAJC6	1	0.233474	0.261978
DNAL1	1	0.233474	0.321463
DNTTIP2	1	0.233474	0.720392
DPAGT1	1	0.233474	0.29996
DPF1	1	0.233474	0.283936
DPT	1	0.233474	0.331504
DRD1	1	0.233474	0.370014
DRD2	1	0.233474	0.332419
DRG1	1	0.233474	0.315481
DRG2	1	0.233474	0.927448
DSN1	1	0.233474	0.335637
DUOXA1	1	0.233474	0.315388
DUSP21	1	0.233474	0.727555
DUSP6	1	0.233474	0.313231
EDIL3	1	0.233474	0.146791
EDNRA	1	0.233474	0.837276
EEF2	1	0.233474	0.099586
EFCAB3	1	0.233474	0.416042
EFHB	1	0.233474	0.0521262
EGFLAM	1	0.233474	0.046335
EGR3	1	0.233474	0.260784
EHBP1L1	1	0.233474	0.159774
EHD2	1	0.233474	0.260907
EHD4	1	0.233474	0.622849
EHF	1	0.233474	0.19199
EIF2S2	1	0.233474	0.432215
EIF2S3	1	0.233474	0.523111
EIF4A1	1	0.233474	0.0646667
ELAC1	1	0.233474	0.332251
ELF3	1	0.233474	1
ELMOD3	1	0.233474	0.14619
EMID1	1	0.233474	0.245353
ENO1	1	0.233474	0.275354
ENSA	1	0.233474	0.154079
ENTPD5	1	0.233474	0.176547
EPHX1	1	0.233474	0.330324
EPRS	1	0.233474	1
ERO1LB	1	0.233474	1
ERP44	1	0.233474	0.658183
ESYT3	1	0.233474	0.507329
F5	1	0.233474	0.428396
F9	1	0.233474	0.904406
FA2H	1	0.233474	0.0386911
FAHD2A	1	0.233474	0.283704
FAM107B	1	0.233474	0.156701
FAM185A	1	0.233474	0.238134
FAM26F	1	0.233474	0.288632
FAM43B	1	0.233474	0.257746
FAM46A	1	0.233474	0.238768
FAM46B	1	0.233474	0.335882
FAM47C	1	0.233474	0.402119
FAM49A	1	0.233474	0.317341
FAM53B	1	0.233474	0.530561
FAM63A	1	0.233474	0.372483
FAM71A	1	0.233474	0.339902
FAM71D	1	0.233474	1
FAM76B	1	0.233474	0.272207
FAM83H	1	0.233474	0.451405
FAM96A	1	0.233474	0.397565
FAT1	1	0.233474	0.311024
FBL	1	0.233474	0.243527
FBXO34	1	0.233474	0.916281
FBXO40	1	0.233474	0.397397
FBXO42	1	0.233474	0.387491
FBXW9	1	0.233474	1
FCAMR	1	0.233474	0.221272
FCGRT	1	0.233474	0.328582
FH	1	0.233474	1
FIBIN	1	0.233474	0.10151
FILIP1	1	0.233474	0.23967
FKBP14	1	0.233474	0.653361
FKBP15	1	0.233474	0.472698
FOXD3	1	0.233474	0.290288
FOXF1	1	0.233474	0.511646
FOXJ1	1	0.233474	0.659567
FOXRED1	1	0.233474	0.267544
FRAT1	1	0.233474	0.336978
FRS2	1	0.233474	1
FUS	1	0.233474	0.14083
FXR2	1	0.233474	0.393547
FZD1	1	0.233474	0.566935
GABARAPL1	1	0.233474	0.154122
GABPB1	1	0.233474	0.275592
GALK1	1	0.233474	0.249732
GCM1	1	0.233474	0.32909
GDF11	1	0.233474	0.273615
GGT6	1	0.233474	0.244492
GIMAP7	1	0.233474	0.736727
GIPC1	1	0.233474	0.633221
GJB2	1	0.233474	0.191262
GJB7	1	0.233474	0.270993
GLOD5	1	0.233474	0.257742
GLYAT	1	0.233474	1
GNA12	1	0.233474	0.244123
GNAQ	1	0.233474	0.160124
GORASP2	1	0.233474	0.461711
GPR126	1	0.233474	0.575653
GPR15	1	0.233474	0.296987
GPR20	1	0.233474	0.426527
GPR55	1	0.233474	0.305743
GRAP2	1	0.233474	0.116249
GRB10	1	0.233474	0.437748
GRIA4	1	0.233474	0.648121
GRIK1	1	0.233474	0.333652
GRINA	1	0.233474	0.558386
GRIP2	1	0.233474	0.35217
GRPR	1	0.233474	0.288646
GRWD1	1	0.233474	0.293671
GUCY1A3	1	0.233474	0.153225
GZMA	1	0.233474	0.381761
H2AFJ	1	0.233474	0.488771
HAGH	1	0.233474	0.245329
HCLS1	1	0.233474	0.739438
HCN4	1	0.233474	0.0971761
HDX	1	0.233474	1
HEATR6	1	0.233474	0.59818
HECW2	1	0.233474	0.594476
HEXIM1	1	0.233474	0.243836
HEY2	1	0.233474	0.30172
HFE	1	0.233474	0.540995
HHIP	1	0.233474	1
HIC1	1	0.233474	1
HIST1H1C	1	0.233474	0.218822
HIST1H4I	1	0.233474	0.221077
HIST1H4K	1	0.233474	0.146333
HIST2H2BE	1	0.233474	0.307613
HKDC1	1	0.233474	0.338914
HLA-DRA	1	0.233474	0.517132
HLTF	1	0.233474	1
HMGB2	1	0.233474	0.156602
HMGCLL1	1	0.233474	0.606538
HNRNPA0	1	0.233474	0.357928
HNRNPD	1	0.233474	0.243335
HOXB9	1	0.233474	0.87863
HOXC12	1	0.233474	0.573357
HRASLS2	1	0.233474	0.183344
HS2ST1	1	0.233474	0.3701
HSD11B2	1	0.233474	0.510779
HSF4	1	0.233474	0.305888
HSF5	1	0.233474	0.273292
IDH3G	1	0.233474	0.376351
IFNG	1	0.233474	0.118575
IFT122	1	0.233474	0.885766
IFT172	1	0.233474	0.111077
IGHMBP2	1	0.233474	0.60653
IKZF5	1	0.233474	0.315309
IL17RE	1	0.233474	0.365391
IL1RAPL2	1	0.233474	0.19313
INCENP	1	0.233474	0.314915
INTS4	1	0.233474	0.0803313
IQSEC2	1	0.233474	0.195733
IQUB	1	0.233474	0.483103
IRAK1BP1	1	0.233474	0.686929
IRAK4	1	0.233474	0.160996
IRF2	1	0.233474	0.241941
ISM1	1	0.233474	0.193472
ITPK1	1	0.233474	0.985383
ITPR3	1	0.233474	0.534415
JAK1	1	0.233474	0.19305
JAK3	1	0.233474	0.507442
JAKMIP3	1	0.233474	0.16948
JMJD7-PLA2G4B	1	0.233474	0.17548
JRK	1	0.233474	0.908909
JTB	1	0.233474	0.277746
KBTBD4	1	0.233474	0.363984
KCNA7	1	0.233474	0.307488
KCNJ8	1	0.233474	0.27335
KCNK17	1	0.233474	0.648195
KCNMB2	1	0.233474	0.196335
KCNQ2	1	0.233474	0.567978
KCTD12	1	0.233474	0.266268
KCTD20	1	0.233474	0.23465
KHDC1	1	0.233474	0.314981
KIAA0907	1	0.233474	0.161894
KIAA1804	1	0.233474	1
KIAA1841	1	0.233474	0.695753
KIFAP3	1	0.233474	1
KIFC3	1	0.233474	0.210028
KIR2DL4	1	0.233474	0.25601
KLF10	1	0.233474	0.582596
KLF6	1	0.233474	0.248049
KLRC2	1	0.233474	0.331013
KRT28	1	0.233474	0.196928
KRTAP4-1	1	0.233474	0.175678
LAMC3	1	0.233474	0.534313
LATS2	1	0.233474	0.678967
LCK	1	0.233474	0.238475
LCNL1	1	0.233474	0.188739
LCTL	1	0.233474	0.316666
LDLRAD3	1	0.233474	0.215124
LDOC1	1	0.233474	0.406677
LEKR1	1	0.233474	0.13155
LGALS4	1	0.233474	0.356508
LGALS9	1	0.233474	0.948859
LGI2	1	0.233474	0.928169
LHX2	1	0.233474	0.302838
LHX9	1	0.233474	0.174881
LIG1	1	0.233474	0.457921
LILRB3	1	0.233474	0.649981
LIMK2	1	0.233474	0.271349
LIPT2	1	0.233474	0.422186
LMAN1	1	0.233474	0.427876
LMAN2	1	0.233474	0.31567
LMTK3	1	0.233474	1
LNP1	1	0.233474	0.453365
LOC401052	1	0.233474	0.163062
LONRF1	1	0.233474	0.269576
LRPPRC	1	0.233474	0.319094
LRRC19	1	0.233474	0.271144
LRRCC1	1	0.233474	1
LRRN3	1	0.233474	0.251893
LRRTM1	1	0.233474	0.413811
LRRTM4	1	0.233474	0.65336
LSM10	1	0.233474	0.188397
LSR	1	0.233474	0.295343
LUZP2	1	0.233474	0.249025
LY6G6C	1	0.233474	0.305843
LY6G6F	1	0.233474	0.321329
LYZL4	1	0.233474	0.199088
MAB21L2	1	0.233474	0.637138
MAGEA4	1	0.233474	0.430962
MAGIX	1	0.233474	0.302823
MAGT1	1	0.233474	0.145569
MAML1	1	0.233474	0.324577
MANEAL	1	0.233474	0.315343
MAP2	1	0.233474	0.518233
MAP3K9	1	0.233474	0.700797
MAP4K3	1	0.233474	0.0905078
MARVELD3	1	0.233474	0.615868
MATN4	1	0.233474	0.374328
MBD4	1	0.233474	0.798996
MC1R	1	0.233474	0.648737
MC2R	1	0.233474	0.467946
MCHR2	1	0.233474	0.410154
MCM3AP	1	0.233474	0.365487
MDC1	1	0.233474	0.0601331
MED12	1	0.233474	0.262641
MEIS2	1	0.233474	0.609474
MEOX2	1	0.233474	0.362616
METTL14	1	0.233474	1
MIA3	1	0.233474	0.471773
MIB2	1	0.233474	0.0832596
MIER3	1	0.233474	0.789075
MIOX	1	0.233474	0.331951
MLX	1	0.233474	0.489172
MMP12	1	0.233474	0.557801
MMP15	1	0.233474	0.653438
MOG	1	0.233474	0.270993
MPPED1	1	0.233474	0.67015
MRGPRX2	1	0.233474	0.391319
MRO	1	0.233474	0.288713
MRPL10	1	0.233474	0.593662
MRPL20	1	0.233474	0.63886
MRPS11	1	0.233474	0.238349
MRPS15	1	0.233474	0.380328
MSC	1	0.233474	0.197663
MTFR1	1	0.233474	0.447731
MTOR	1	0.233474	0.205654
MUC2	1	0.233474	0.532074
MXD4	1	0.233474	0.358078
N4BP2L1	1	0.233474	0.919355
NAA15	1	0.233474	0.2045
NACC1	1	0.233474	1
NAP1L5	1	0.233474	0.236566
NAPB	1	0.233474	0.106218
NAPG	1	0.233474	0.21007
NARS2	1	0.233474	0.0636655
NAT6	1	0.233474	0.28711
NBEA	1	0.233474	0.150911
NCF4	1	0.233474	1
NCOA1	1	0.233474	0.836228
NDNL2	1	0.233474	0.196985
NDRG2	1	0.233474	0.212504
NDUFAF4	1	0.233474	1
NDUFV3	1	0.233474	1
NEFH	1	0.233474	0.422014
NF2	1	0.233474	0.406965
NFE2L1	1	0.233474	0.3111
NFE2L2	1	0.233474	0.510585
NGRN	1	0.233474	0.309587
NID1	1	0.233474	0.706117
NIP7	1	0.233474	0.0989136
NIPAL1	1	0.233474	0.259006
NKAPL	1	0.233474	0.416759
NKX2-1	1	0.233474	0.438738
NLE1	1	0.233474	0.627493
NMI	1	0.233474	0.457056
NNT	1	0.233474	0.54848
NPNT	1	0.233474	0.926241
NQO1	1	0.233474	0.105424
NR2C2AP	1	0.233474	0.331321
NR5A1	1	0.233474	0.475927
NRBP1	1	0.233474	0.456914
NRG1	1	0.233474	0.45338
NSDHL	1	0.233474	0.54863
NSMAF	1	0.233474	0.392629
NT5E	1	0.233474	0.311176
NTN5	1	0.233474	0.297329
NUBP1	1	0.233474	0.137337
NUDT13	1	0.233474	0.805529
NUDT2	1	0.233474	0.192126
NUP107	1	0.233474	1
NUP133	1	0.233474	0.48084
NUP85	1	0.233474	0.197335
NUS1	1	0.233474	0.213705
OBP2A	1	0.233474	1
OGDH	1	0.233474	0.488619
OLFML2A	1	0.233474	0.744713
OLFML3	1	0.233474	0.234497
OLR1	1	0.233474	0.275527
OPLAH	1	0.233474	0.551571
OR10G8	1	0.233474	0.482417
OR10Q1	1	0.233474	0.540632
OR13A1	1	0.233474	0.263659
OR1E1	1	0.233474	0.350939
OR2A12	1	0.233474	0.269163
OR2B11	1	0.233474	0.454965
OR2M2	1	0.233474	0.310527
OR4N4	1	0.233474	0.619884
OR4P4	1	0.233474	0.487273
OR51E2	1	0.233474	0.697052
OR51I1	1	0.233474	0.533549
OR52A1	1	0.233474	0.301571
OR52N4	1	0.233474	0.400631
OR5AR1	1	0.233474	0.399286
OR5H1	1	0.233474	0.279424
OR5H6	1	0.233474	0.27959
OR5M1	1	0.233474	0.457056
OR6C6	1	0.233474	0.306648
OR6C68	1	0.233474	0.482828
OR6K2	1	0.233474	0.305489
OR7E24	1	0.233474	0.276062
OR8H1	1	0.233474	0.663071
OSBP2	1	0.233474	0.405632
OSBPL10	1	0.233474	0.263596
OTUD5	1	0.233474	0.606374
OXTR	1	0.233474	0.289345
P2RY1	1	0.233474	0.238134
P2RY4	1	0.233474	0.550058
PAGE2	1	0.233474	0.311018
PAGE5	1	0.233474	0.400169
PAK2	1	0.233474	0.423754
PAK4	1	0.233474	0.528053
PANK1	1	0.233474	0.798407
PAPD7	1	0.233474	1
PARD6B	1	0.233474	0.299347
PARP14	1	0.233474	0.046725
PAX9	1	0.233474	0.239809
PCBP4	1	0.233474	0.389917
PCDHB10	1	0.233474	0.595736
PCDHB16	1	0.233474	0.311032
PCDHGC4	1	0.233474	0.45515
PCSK4	1	0.233474	0.364356
PCYT1B	1	0.233474	0.451351
PDE11A	1	0.233474	0.204661
PDGFC	1	0.233474	0.316683
PDK3	1	0.233474	0.202715
PDZD4	1	0.233474	1
PDZRN3	1	0.233474	0.0726887
PFKL	1	0.233474	0.33169
PGAM2	1	0.233474	0.262517
PGLYRP3	1	0.233474	0.643794
PHLDA1	1	0.233474	0.253043
PHLDB2	1	0.233474	0.64321
PHLPP1	1	0.233474	1
PHOSPHO1	1	0.233474	0.286879
PHTF1	1	0.233474	0.0689701
PIGO	1	0.233474	0.408477
PIGZ	1	0.233474	1
PIK3CB	1	0.233474	0.284389
PIR	1	0.233474	0.636407
PKD1	1	0.233474	0.356591
PKMYT1	1	0.233474	0.309291
PKN3	1	0.233474	0.221202
PLA2G2E	1	0.233474	0.105476
PLCH2	1	0.233474	0.345818
PLEK2	1	0.233474	0.622582
PLEKHB2	1	0.233474	0.309587
PLEKHG3	1	0.233474	0.236843
PLG	1	0.233474	0.140781
PLP2	1	0.233474	0.282473
PLXNA1	1	0.233474	0.633086
PMF1	1	0.233474	0.131694
PMFBP1	1	0.233474	0.31523
PNRC1	1	0.233474	0.524622
POLDIP3	1	0.233474	0.41603
POLR1D	1	0.233474	0.190875
POLR3A	1	0.233474	0.926308
POPDC3	1	0.233474	0.210382
PORCN	1	0.233474	0.498894
PPIB	1	0.233474	0.153632
PPP2R5D	1	0.233474	0.0462812
PPTC7	1	0.233474	0.52939
PRDM7	1	0.233474	0.288535
PRKDC	1	0.233474	0.0608252
PROKR2	1	0.233474	0.423649
PRPF38A	1	0.233474	0.233396
PRPSAP2	1	0.233474	0.587899
PRSS23	1	0.233474	0.307131
PRSS36	1	0.233474	0.624675
PRSS50	1	0.233474	0.208792
PRSS53	1	0.233474	0.31122
PSG6	1	0.233474	0.796839
PSMD2	1	0.233474	1
PTK2	1	0.233474	0.280884
PTPRD	1	0.233474	0.426531
PUM2	1	0.233474	0.451854
PURB	1	0.233474	0.480918
PYGL	1	0.233474	0.0178076
PYHIN1	1	0.233474	0.40015
QKI	1	0.233474	0.383183
QSOX2	1	0.233474	0.368488
RAB11A	1	0.233474	0.108038
RAB28	1	0.233474	0.298281
RAB38	1	0.233474	0.335281
RAB40B	1	0.233474	0.0515151
RAB4A	1	0.233474	0.529061
RAB4B	1	0.233474	0.269424
RAB5C	1	0.233474	0.232921
RABAC1	1	0.233474	0.46102
RABEP1	1	0.233474	0.188875
RABEP2	1	0.233474	1
RAD54L	1	0.233474	0.349147
RAD9A	1	0.233474	0.557673
RALGAPA2	1	0.233474	0.567068
RALGAPB	1	0.233474	0.885359
RANBP10	1	0.233474	1
RASSF2	1	0.233474	0.0892962
RBBP4	1	0.233474	0.629678
RBL2	1	0.233474	0.31385
RBMS1	1	0.233474	0.392733
RBMX	1	0.233474	0.480782
RBMXL1	1	0.233474	0.258912
RBMXL3	1	0.233474	0.437769
RCCD1	1	0.233474	0.272189
RDH10	1	0.233474	0.132893
RDH14	1	0.233474	0.436569
REG4	1	0.233474	0.40769
REN	1	0.233474	0.377319
RETSAT	1	0.233474	0.40786
RFX7	1	0.233474	0.566949
RGMA	1	0.233474	0.543467
RGR	1	0.233474	0.244255
RGS20	1	0.233474	0.302358
RHOB	1	0.233474	0.300084
RIPK2	1	0.233474	0.21007
RNASE10	1	0.233474	0.269359
RNASE7	1	0.233474	0.204188
RNF208	1	0.233474	0.238134
RNF222	1	0.233474	0.203698
RNF26	1	0.233474	0.271484
ROGDI	1	0.233474	0.364008
RPGR	1	0.233474	1
RPL18	1	0.233474	0.272033
RPL22L1	1	0.233474	0.625632
RPL3L	1	0.233474	0.317413
RPL5	1	0.233474	0.115587
RPN1	1	0.233474	0.904404
RPRD1B	1	0.233474	0.610603
RPS19BP1	1	0.233474	0.0183307
RPS2	1	0.233474	0.413805
RPS6KA6	1	0.233474	0.0577357
RPS9	1	0.233474	0.238657
RPUSD2	1	0.233474	0.444419
RRAS	1	0.233474	0.637229
RREB1	1	0.233474	0.0519477
RRP7A	1	0.233474	0.233937
RSL1D1	1	0.233474	1
RTN2	1	0.233474	0.297881
RTN4RL2	1	0.233474	0.203323
RUNX1	1	0.233474	0.288793
RXRB	1	0.233474	1
RYK	1	0.233474	0.775109
SAMD9	1	0.233474	0.263123
SARM1	1	0.233474	0.515155
SARS2	1	0.233474	0.375489
SBNO2	1	0.233474	0.450105
SCG2	1	0.233474	0.625345
SCGB2A2	1	0.233474	0.213468
SCN3B	1	0.233474	0.259036
SCRIB	1	0.233474	0.654823
SCUBE1	1	0.233474	0.59863
SDC1	1	0.233474	0.87438
SEC14L2	1	0.233474	0.896708
SEC14L3	1	0.233474	0.188744
SEC22A	1	0.233474	0.8127
2010-09-01	1	0.233474	1
2011-09-01	1	0.233474	0.296904
2009-09-01	1	0.233474	0.581323
SERPINB10	1	0.233474	0.476998
SERPIND1	1	0.233474	0.475252
SERPINF2	1	0.233474	0.575241
SESN2	1	0.233474	0.594403
SF3B1	1	0.233474	0.176417
SFTPD	1	0.233474	0.434403
SFXN2	1	0.233474	0.243729
SGCD	1	0.233474	0.217049
SGCZ	1	0.233474	0.31582
SGK494	1	0.233474	0.21239
SH3TC2	1	0.233474	0.150162
SHANK3	1	0.233474	0.408607
SHC4	1	0.233474	0.471682
SHFM1	1	0.233474	0.251893
SIPA1L1	1	0.233474	0.416304
SIX4	1	0.233474	0.741469
SIX5	1	0.233474	0.665924
SLAMF8	1	0.233474	0.513135
SLC12A3	1	0.233474	0.107671
SLC12A6	1	0.233474	0.225031
SLC13A5	1	0.233474	0.0701854
SLC15A1	1	0.233474	0.436428
SLC16A10	1	0.233474	0.937207
SLC16A11	1	0.233474	0.254388
SLC16A14	1	0.233474	0.321498
SLC19A2	1	0.233474	0.430285
SLC20A1	1	0.233474	0.018339
SLC25A31	1	0.233474	0.448042
SLC28A1	1	0.233474	0.345629
SLC38A10	1	0.233474	0.192796
SLC38A8	1	0.233474	0.246254
SLC39A1	1	0.233474	0.426637
SLC43A2	1	0.233474	0.42143
SLC44A4	1	0.233474	0.82235
SLC4A2	1	0.233474	0.38192
SLC7A4	1	0.233474	0.657028
SLC9A3R1	1	0.233474	0.423981
SMAD3	1	0.233474	0.304464
SMO	1	0.233474	0.192321
SMPX	1	0.233474	0.192548
SNAPIN	1	0.233474	0.24763
SNX17	1	0.233474	0.381874
SNX18	1	0.233474	0.105618
SNX5	1	0.233474	0.19199
SOCS2	1	0.233474	0.0698811
SOD1	1	0.233474	0.15144
SOHLH2	1	0.233474	0.801101
SPATA19	1	0.233474	0.556163
SPATA24	1	0.233474	0.819829
SPEF1	1	0.233474	0.256707
SPIRE2	1	0.233474	0.914913
SPOCK1	1	0.233474	0.375732
SPTB	1	0.233474	0.105375
SPTLC1	1	0.233474	0.16285
SRM	1	0.233474	0.417119
SRRD	1	0.233474	0.231703
SRRM4	1	0.233474	0.285272
SSX3	1	0.233474	0.469072
ST8SIA6	1	0.233474	0.691596
STAB2	1	0.233474	0.408518
STAC2	1	0.233474	0.263234
STAR	1	0.233474	0.387611
STAT6	1	0.233474	0.530644
STIP1	1	0.233474	0.909144
STK10	1	0.233474	0.253078
STK32C	1	0.233474	0.773804
STX3	1	0.233474	0.216125
SULF2	1	0.233474	0.296006
SULT1A2	1	0.233474	0.264891
SULT4A1	1	0.233474	0.248684
SUV420H2	1	0.233474	0.446174
SYDE1	1	0.233474	0.592979
SYNJ2	1	0.233474	0.311129
SYT12	1	0.233474	0.351307
SYT17	1	0.233474	0.110981
SYTL5	1	0.233474	0.421964
TAF1L	1	0.233474	0.463813
TAF3	1	0.233474	0.213809
TAF7L	1	0.233474	1
TARBP1	1	0.233474	0.381921
TAS2R5	1	0.233474	0.39145
TAZ	1	0.233474	0.370791
TBC1D25	1	0.233474	0.299745
TBCEL	1	0.233474	0.282507
TBKBP1	1	0.233474	0.455298
TBR1	1	0.233474	0.488059
TCAP	1	0.233474	0.620224
TCF7L2	1	0.233474	0.0737684
TCP10L2	1	0.233474	0.371269
TEPP	1	0.233474	0.473502
TERT	1	0.233474	0.424126
TFB1M	1	0.233474	0.199213
TFCP2L1	1	0.233474	0.353482
TFDP1	1	0.233474	0.102929
TFG	1	0.233474	0.899075
TIMP1	1	0.233474	0.466653
TINAGL1	1	0.233474	0.675035
TLCD1	1	0.233474	0.474711
TM4SF1	1	0.233474	0.18884
TM9SF3	1	0.233474	0.392866
TMC7	1	0.233474	0.583508
TMCC3	1	0.233474	0.69757
TMED3	1	0.233474	0.533424
TMED8	1	0.233474	0.540434
TMEM102	1	0.233474	0.461016
TMEM120B	1	0.233474	0.239494
TMEM132C	1	0.233474	0.32619
TMEM155	1	0.233474	0.224532
TMEM161A	1	0.233474	0.399882
TMEM169	1	0.233474	0.600365
TMEM176B	1	0.233474	0.150281
TMEM198	1	0.233474	0.622794
TMEM26	1	0.233474	0.262581
TMEM57	1	0.233474	0.341652
TMEM98	1	0.233474	0.252279
TMTC1	1	0.233474	0.111215
TNFAIP2	1	0.233474	0.143072
TNFRSF10B	1	0.233474	0.302366
TNFRSF4	1	0.233474	1
TOLLIP	1	0.233474	0.212498
TOMM20	1	0.233474	0.423227
TOPBP1	1	0.233474	0.407617
TOPORS	1	0.233474	0.540261
TPI1	1	0.233474	0.0729536
TPT1	1	0.233474	0.220176
TRA2B	1	0.233474	0.175648
TRDMT1	1	0.233474	0.231531
TRIM17	1	0.233474	0.289807
TRIM52	1	0.233474	0.685217
TRIM65	1	0.233474	0.273739
TRIM68	1	0.233474	1
TRIM72	1	0.233474	0.393858
TRMT2A	1	0.233474	0.398958
TRPV3	1	0.233474	0.854008
TSPAN10	1	0.233474	0.269359
TSPAN31	1	0.233474	1
TSPYL5	1	0.233474	0.392799
TTBK1	1	0.233474	0.830827
TTC16	1	0.233474	0.0325834
TTC21A	1	0.233474	1
TUSC3	1	0.233474	0.644763
UBE2C	1	0.233474	0.293385
UBR4	1	0.233474	0.618216
UFC1	1	0.233474	0.311022
UGCG	1	0.233474	0.583783
UNC5B	1	0.233474	0.454063
UNC5C	1	0.233474	0.576089
UNG	1	0.233474	0.425272
UQCRB	1	0.233474	0.252009
USP36	1	0.233474	0.567016
USP51	1	0.233474	0.406948
VAPB	1	0.233474	0.468738
VASH2	1	0.233474	0.197462
VIP	1	0.233474	0.508724
VN1R2	1	0.233474	0.926095
VPS37D	1	0.233474	0.563718
WDR34	1	0.233474	0.446866
WDR36	1	0.233474	0.315492
WIF1	1	0.233474	0.204843
WIPF2	1	0.233474	0.302366
WNK4	1	0.233474	0.97601
WNT10B	1	0.233474	0.324589
WNT7A	1	0.233474	0.236263
WWC3	1	0.233474	0.392948
XDH	1	0.233474	0.558656
XKR5	1	0.233474	0.685123
ZAN	1	0.233474	0.504022
ZBTB20	1	0.233474	0.380094
ZBTB22	1	0.233474	0.550966
ZBTB47	1	0.233474	0.189088
ZBTB48	1	0.233474	0.381892
ZC3H12A	1	0.233474	0.353241
ZC4H2	1	0.233474	0.742852
ZCCHC24	1	0.233474	0.246254
ZFHX4	1	0.233474	0.271651
ZFR2	1	0.233474	0.600469
ZGPAT	1	0.233474	0.258404
ZIC3	1	0.233474	1
ZKSCAN3	1	0.233474	0.271669
ZMYM6	1	0.233474	0.155734
ZMYND10	1	0.233474	0.332298
ZNF100	1	0.233474	0.243159
ZNF175	1	0.233474	1
ZNF260	1	0.233474	0.852817
ZNF292	1	0.233474	0.0686474
ZNF366	1	0.233474	0.430898
ZNF407	1	0.233474	0.711595
ZNF425	1	0.233474	0.385005
ZNF43	1	0.233474	0.804832
ZNF527	1	0.233474	1
ZNF543	1	0.233474	0.183141
ZNF550	1	0.233474	0.545074
ZNF565	1	0.233474	0.227495
ZNF566	1	0.233474	0.161143
ZNF614	1	0.233474	0.685106
ZNF649	1	0.233474	0.315008
ZNF672	1	0.233474	0.70035
ZNF676	1	0.233474	0.565804
ZNF7	1	0.233474	0.205717
ZNF71	1	0.233474	0.311344
ZNF74	1	0.233474	0.567202
ZNF770	1	0.233474	0.32606
ZNRF2	1	0.233474	0.315549
ZP4	1	0.233474	0.333355
ZPLD1	1	0.233474	0.255456
ZSCAN10	1	0.233474	0.303677
ZSCAN23	1	0.233474	0.644401
TRIM8	1	0.23348	0.145659
AMELX	1	0.233606	0.0954943
C6orf57	1	0.233606	0.259023
CCDC50	1	0.233606	0.356549
DCP1B	1	0.233606	0.54657
IL13RA2	1	0.233606	0.316483
IQCA1	1	0.233606	0.464985
OPCML	1	0.233606	0.273463
SMOX	1	0.233606	0.346541
TTC17	1	0.233606	0.883651
ZNF155	1	0.233606	0.392697
ZNF41	1	0.233606	0.375601
C9orf135	1	0.233634	0.880258
ETV2	1	0.233634	0.347354
FMR1	1	0.233634	0.2797
ARMCX1	1	0.233948	0.618675
EPSTI1	1	0.233948	0.676947
NOMO1	1	0.233948	0.970475
SLC30A7	1	0.233948	0.279203
SLC4A1	1	0.233948	0.13348
TGFB3	1	0.233948	0.244384
TMPRSS11E	1	0.233948	0.328215
ABHD5	1	0.233993	0.110981
ACSM2A	1	0.233993	0.147273
ADNP	1	0.233993	0.778604
ANO9	1	0.233993	0.0449497
APTX	1	0.233993	0.321277
ASCC1	1	0.233993	0.387581
ATXN3	1	0.233993	0.560142
BLOC1S1	1	0.233993	0.725539
CASP1	1	0.233993	0.340058
CCDC102A	1	0.233993	1
CD209	1	0.233993	0.355776
CHRNA6	1	0.233993	0.0960895
CLUL1	1	0.233993	0.370408
CP	1	0.233993	0.40042
CPSF6	1	0.233993	0.5008
CRB1	1	0.233993	0.300744
CREBZF	1	0.233993	0.686634
DHX15	1	0.233993	0.344465
EDEM3	1	0.233993	0.663006
F13A1	1	0.233993	0.265127
FOXL1	1	0.233993	0.260719
GRPEL2	1	0.233993	0.229869
HSD17B2	1	0.233993	0.10871
IFI16	1	0.233993	0.0577031
KIAA1033	1	0.233993	0.288795
LEF1	1	0.233993	1
LRRC69	1	0.233993	0.419909
MAPKAP1	1	0.233993	0.324428
NCR2	1	0.233993	0.160996
NOP14	1	0.233993	0.443314
NSUN3	1	0.233993	0.471134
OLFM3	1	0.233993	0.67792
OR6T1	1	0.233993	0.55856
PTPN3	1	0.233993	0.146363
RAF1	1	0.233993	0.0778578
RBM41	1	0.233993	0.49536
RPL39	1	0.233993	0.103082
SFMBT1	1	0.233993	0.423537
TGFBRAP1	1	0.233993	0.672866
TRIM54	1	0.233993	0.312431
UEVLD	1	0.233993	0.480512
USP11	1	0.233993	0.19122
WFIKKN1	1	0.233993	0.657271
ZEB1	1	0.233993	0.26087
ZNF17	1	0.233993	0.307121
ZNF189	1	0.233993	0.545051
ZNF284	1	0.233993	0.646215
ZNF286A	1	0.233993	0.316102
ZNF496	1	0.233993	0.297037
ZSCAN5B	1	0.233993	0.922013
WEE2	1	0.234217	0.4413
AKAP7	1	0.234294	0.380422
CD248	1	0.234294	0.285016
CTAGE1	1	0.234294	1
GJA1	1	0.234294	0.529726
ITM2A	1	0.234294	0.351208
MAGEB1	1	0.234294	0.553283
RASGEF1C	1	0.234294	0.766825
RNLS	1	0.234294	0.302215
TNF	1	0.234294	0.45688
TRIM22	1	0.234294	0.123859
TRIML1	1	0.234294	0.623123
UBP1	1	0.234294	0.313807
WDR4	1	0.234294	0.463878
ZNF827	1	0.234294	0.117181
STK40	1	0.234676	0.128345
AKR1C4	1	0.234709	0.52583
ANKAR	1	0.234709	0.467475
ASB18	1	0.234709	0.308448
AZIN1	1	0.234709	0.488501
NR1D2	1	0.234709	0.588493
OLFML2B	1	0.234709	0.055173
PARS2	1	0.234709	0.506326
PNN	1	0.234709	0.618311
RAB6B	1	0.234709	0.471131
RMND5B	1	0.234709	0.273512
ZNF432	1	0.234709	0.45398
[truncated: 8,607 more rows]
