# Supplementary material for: Mutational Profile of Metastatic Breast Cancers: A Retrospective Analysis
Source: PLoS Med. 2016 Dec 27;13(12):e1002201. doi: 10.1371/journal.pmed.1002201 (PMC5189935; doi:10.1371/journal.pmed.1002201)
Supplement: S6 Table — (XLSX) [file pmed.1002201.s015.xlsx]

## Sheet: FDR_allSubtypes_05
geneSymbol	FDR (all subtypes)	FDR (HR+/Her2-)	odds ratio (all subtypes)	CI 95% min	CI 95% max	p-value (Fisher exact test)
ESR1	1.84824e-09	1.00676e-07	29.4094	8.69731	155.141	1.178e-12
FSIP2	8.00361e-05	0.0146161	12.4119	4.27992	43.8561	1.02e-07
AGRN	0.000880963	0.0561826	37.8195	5.32559	1635.9	1.684e-06
FRAS1	0.00107463	0.0146161	8.25495	3.11751	24.2718	2.74e-06
IGFN1	0.00230228	0.0878812	33.8747	4.64698	1480.95	7.337e-06
EDC4	0.00642747	0.0917698	16.9214	3.46465	161.991	3.277e-05
OSBPL3	0.00642747	0.0146161	12.5815	3.20118	71.8051	2.881e-05
PALB2	0.00642747	0.0775542	29.9689	3.97946	1327.23	3.153e-05
LAX1	0.0151725	0.0917698
RPS6KC1	0.0151725	0.0878812
DNAH6	0.033122	0.0656131
FBN2	0.0367822	0.0561826
ADCY2	0.0378084	0.0775542
ARHGAP6	0.0378084	0.0878812
CACNA1I	0.0378084	0.0878812
DZIP1	0.0378084	0.0775542
IGSF9	0.0378084	0.0878812
MSH4	0.0378084	0.0878812
MYH4	0.0378084	0.273316
PALM3	0.0378084	0.0775542
SREBF1	0.0378084	0.273316
TOP2B	0.0378084	0.0878812
WDR87	0.0378084	0.0775542
PLEC	0.041869	0.0656131
ADCY6	0.0630452	0.0775542
ALK	0.0630452	0.0775542
ANKRD31	0.0630452	0.163033
ANO4	0.0630452	0.230493
ARFGEF1	0.0630452	0.0878812
ARRDC2	0.0630452	0.0917698
BTAF1	0.0630452	0.163033
C20orf194	0.0630452	0.0917698
CLIP3	0.0630452	0.0917698
COL6A1	0.0630452	0.0917698
CWF19L2	0.0630452	0.273316
DIS3L2	0.0630452	0.0878812
DPYD	0.0630452	0.0917698
EML3	0.0630452	0.0775542
FAM129A	0.0630452	0.0878812
GJA8	0.0630452	0.0917698
GRM5	0.0630452	0.0561826
GTF2IRD1	0.0630452	0.0917698
KLHL18	0.0630452	0.17274
KPNA1	0.0630452	0.0917698
NOTCH3	0.0630452	0.0878812
OBSCN	0.0630452	0.0775542
OR8I2	0.0630452	0.0878812
PLEKHH3	0.0630452	0.0917698
SCARA5	0.0630452	0.0878812
SDPR	0.0630452	0.0878812
STAB2	0.0630452	0.0917698
STAG1	0.0630452	0.0775542
STS	0.0630452	0.0917698
TMLHE	0.0630452	0.0917698
USP40	0.0630452	0.0878812
ZNF236	0.0630452	0.163033
COL22A1	0.0644204	0.0878812
EP300	0.0644204	0.0878812
RYR2	0.0644204	0.0917698
LRP1	0.0709831	0.0917698
PCLO	0.0709831	0.163033
CCDC168	0.0737843	0.0917698
MST1	0.0737843	0.163033
SULF1	0.0737843	0.0775542
ACCSL	0.0825814	0.17274
ADAMTS16	0.0825814	0.163033
ADCY4	0.0825814	0.163033
AHDC1	0.0825814	0.273316
AIFM1	0.0825814	0.163033
ANK3	0.0825814	0.0917698
AQPEP	0.0825814	0.0917698
ARHGEF12	0.0825814	0.0917698
ARID4A	0.0825814	0.163033
ASXL1	0.0825814	0.230493
ATP1A2	0.0825814	0.0917698
ATP8A2	0.0825814	0.163033
ATRNL1	0.0825814	0.0917698
BARD1	0.0825814	0.17274
BMP3	0.0825814	0.230493
C2CD3	0.0825814	0.0775542
CASS4	0.0825814	0.0917698
CCDC108	0.0825814	0.273316
CCDC148	0.0825814	0.17274
CCDC93	0.0825814	0.0917698
CD180	0.0825814	0.0878812
CDH18	0.0825814	0.17274
CLDN10	0.0825814	0.0917698
CNKSR2	0.0825814	0.0917698
CNTN5	0.0825814	0.364636
COL21A1	0.0825814	0.17274
CPA6	0.0825814	0.0917698
CPAMD8	0.0825814	0.0917698
CXorf38	0.0825814	0.0917698
DCLRE1A	0.0825814	0.17274
DDX52	0.0825814	0.0917698
DDX60	0.0825814	0.163033
DHX16	0.0825814	0.0917698
DNAH14	0.0825814	0.0878812
DNAH9	0.0825814	0.0878812
DOCK1	0.0825814	0.0917698
DPPA2	0.0825814	0.273316
EDA2R	0.0825814	0.0917698
ERBB4	0.0825814	0.0878812
EXOSC10	0.0825814	0.163033
FAT2	0.0825814	0.325941
FBLN1	0.0825814	0.0917698
FGD3	0.0825814	0.0917698
FLRT1	0.0825814	0.0917698
GABRA1	0.0825814	0.163033
GGNBP2	0.0825814	0.0917698
GJA10	0.0825814	0.17274
GUCY1B3	0.0825814	0.0878812
HIST2H2AC	0.0825814	0.0917698
HMMR	0.0825814	0.163033
IGF1R	0.0825814	0.364636
IGHMBP2	0.0825814	0.364636
IGSF10	0.0825814	0.0656131
ILDR1	0.0825814	0.0917698
JAKMIP3	0.0825814	0.0917698
KALRN	0.0825814	0.150272
KCNK10	0.0825814	0.17274
KEAP1	0.0825814	0.230493
KIAA0196	0.0825814	0.0878812
KIAA0556	0.0825814	0.0878812
KIAA1244	0.0825814	0.0878812
KIF25	0.0825814	0.17274
LAMA2	0.0825814	0.0917698
LIPI	0.0825814	0.0917698
LRRC1	0.0825814	0.0878812
LRRC24	0.0825814	0.542729
MAP4K4	0.0825814	0.0917698
MEGF6	0.0825814	0.0917698
MIOS	0.0825814	0.0917698
MYLK3	0.0825814	0.163033
NOS3	0.0825814	0.184453
NUP98	0.0825814	0.0775542
OPTN	0.0825814	0.163033
P2RX2	0.0825814	0.163033
PCDHB15	0.0825814	0.0917698
PCDHGA10	0.0825814	0.230493
PDE4D	0.0825814	0.163033
PDE8B	0.0825814	0.0917698
PDZD7	0.0825814	0.163033
PI4KA	0.0825814	0.163033
PI4KB	0.0825814	0.163033
PIGO	0.0825814	0.0917698
PIK3AP1	0.0825814	0.364636
PLTP	0.0825814	0.0917698
PLXNB2	0.0825814	0.0878812
PNLDC1	0.0825814	0.542729
PPP1R3F	0.0825814	0.17274
PRDM9	0.0825814	0.230493
PSD	0.0825814	0.0917698
RAD51AP2	0.0825814	0.0917698
RALGPS2	0.0825814	0.17274
RAPGEF2	0.0825814	0.0917698
RASA2	0.0825814	0.163033
RBBP7	0.0825814	0.0917698
RBM10	0.0825814	0.17274
RFWD2	0.0825814	0.0917698
RLIM	0.0825814	0.0917698
RNF31	0.0825814	0.0917698
ROBO3	0.0825814	0.163033
RUVBL2	0.0825814	0.0917698
RYR1	0.0825814	0.163033
SAMSN1	0.0825814	0.17274
SCAMP5	0.0825814	0.17274
SEMA3D	0.0825814	0.163033
SKIV2L	0.0825814	0.17274
SLC12A3	0.0825814	0.0917698
SLC6A15	0.0825814	0.163033
SLC7A13	0.0825814	0.273316
SLCO6A1	0.0825814	0.364636
SLU7	0.0825814	0.273316
SNX16	0.0825814	0.0878812
SPOCD1	0.0825814	0.0917698
TBC1D12	0.0825814	0.0917698
TBC1D9B	0.0825814	0.0917698
TBCCD1	0.0825814	0.364636
TRIOBP	0.0825814	0.0917698
TSC2	0.0825814	0.0878812
TUFT1	0.0825814	0.0917698
UBR1	0.0825814	0.245297
UPF1	0.0825814	0.0917698
USP28	0.0825814	0.0878812
VRK2	0.0825814	0.0917698
WDR24	0.0825814	0.273316
ZFHX2	0.0825814	0.0878812
ZNF182	0.0825814	0.0917698
ZNF304	0.0825814	0.163033
CHD9	0.0831283	0.163033
KIAA2018	0.0831283	0.184453
LPHN2	0.0831283	0.0917698
MYO3A	0.0831283	0.27137
NIPBL	0.0831283	0.113356
NRXN1	0.0831283	0.230493
RIMS1	0.0831283	0.0878812
MGA	0.083777	0.163033
CSMD3	0.0900733	0.0917698
ADAM19	0.1023	0.184453
AKAP12	0.1023	0.163033
ARHGAP5	0.1023	0.0917698
CD1E	0.1023	0.230493
CDCP1	0.1023	0.0878812
CRB1	0.1023	0.163033
CYP3A4	0.1023	0.0917698
HCN1	0.1023	0.163033
IGF2R	0.1023	0.0917698
KIAA0368	0.1023	0.0878812
KIAA1755	0.1023	0.184453
KLHL13	0.1023	0.0775542
MCM3AP	0.1023	0.0917698
PHACTR3	0.1023	0.0878812
SLC8A1	0.1023	0.163033
THOC2	0.1023	0.163033
TP53BP2	0.1023	0.0878812
TRIM58	0.1023	0.184453
ZMYND8	0.1023	0.150272
ZNFX1	0.1023	0.163033
FAT1	0.103011	0.0878812
AASDH	0.107983	0.364636
ABCC4	0.107983	0.0878812
ABI1	0.107983	0.163033
ABRA	0.107983	0.0917698
ADARB2	0.107983	0.364636
AFM	0.107983	0.364636
AKAP13	0.107983	0.150272
AKNAD1	0.107983	0.163033
ALG6	0.107983	0.163033
ALS2CR11	0.107983	0.276438
ANKFY1	0.107983	0.0878812
ANKRD17	0.107983	0.245297
ANO1	0.107983	0.17274
ATG4C	0.107983	0.542729
ATP2A2	0.107983	1
ATP8A1	0.107983	0.163033
ATRX	0.107983	0.301875
B4GALNT4	0.107983	0.273316
BACE2	0.107983	0.0917698
BCAS3	0.107983	0.163033
C2orf81	0.107983	0.0917698
CACNA1E	0.107983	0.354433
CACNA1H	0.107983	0.0917698
CALR	0.107983	0.0917698
CAND2	0.107983	0.0917698
CAPN8	0.107983	0.17274
CARD14	0.107983	0.163033
CCDC37	0.107983	0.0917698
CCM2	0.107983	0.542729
CD2AP	0.107983	0.273316
CHRNA4	0.107983	0.0878812
CLCC1	0.107983	0.273316
CLCN5	0.107983	0.17274
CLIP1	0.107983	0.163033
CNOT1	0.107983	0.184453
COL11A1	0.107983	0.364636
COL11A2	0.107983	0.273316
CPD	0.107983	0.0917698
CPNE9	0.107983	0.17274
CRY2	0.107983	0.364636
CUL4A	0.107983	0.163033
CYBB	0.107983	0.273316
CYP17A1	0.107983	0.273316
DCAF12	0.107983	0.0878812
DCLK2	0.107983	0.0917698
DGKK	0.107983	0.17274
DLG4	0.107983	0.163033
DLG5	0.107983	0.273316
DMD	0.107983	0.163033
DMRT1	0.107983	0.0917698
DMXL1	0.107983	0.163033
DNAJC1	0.107983	0.163033
DNAJC2	0.107983	0.0917698
DPP8	0.107983	0.0917698
DSG2	0.107983	0.163033
EGFL6	0.107983	0.0917698
EGFL8	0.107983	0.17274
EHBP1L1	0.107983	0.17274
EIF2AK1	0.107983	0.17274
EIF4G3	0.107983	0.163033
ELAVL3	0.107983	0.0917698
ELMOD1	0.107983	1
EPHB1	0.107983	0.491062
ETAA1	0.107983	0.0917698
EXOC1	0.107983	0.542729
EZH2	0.107983	0.0917698
FAM120B	0.107983	0.163033
FAM135A	0.107983	0.0917698
FAM161B	0.107983	0.163033
FAM65B	0.107983	1
FAM83C	0.107983	0.542729
FASN	0.107983	0.150272
FBLN2	0.107983	0.542729
FCAMR	0.107983	0.0917698
FNBP1	0.107983	0.273316
FNIP2	0.107983	0.542729
FZD2	0.107983	0.163033
GARNL3	0.107983	0.0917698
GEMIN4	0.107983	0.273316
GLIS3	0.107983	0.0917698
GOLGA3	0.107983	0.184453
GPAA1	0.107983	0.273316
GPBP1L1	0.107983	0.542729
GPRC6A	0.107983	0.364636
GRIK3	0.107983	0.364636
HAS2	0.107983	0.273316
HCK	0.107983	0.163033
HEATR5A	0.107983	0.0917698
HEATR5B	0.107983	0.0878812
HERC2	0.107983	0.163033
HIPK1	0.107983	0.163033
HIST1H1E	0.107983	0.273316
HMCN1	0.107983	0.729643
HNRNPU	0.107983	0.0917698
IBTK	0.107983	0.273316
IFT80	0.107983	0.17274
IGF2BP3	0.107983	0.163033
IL17RA	0.107983	0.0917698
IL6R	0.107983	0.0917698
IQGAP1	0.107983	0.0878812
IQGAP2	0.107983	0.0917698
IQSEC3	0.107983	0.364636
IRF2BP1	0.107983	0.364636
IRX4	0.107983	1
KCNAB3	0.107983	0.163033
KCP	0.107983	0.163033
KIAA1731	0.107983	0.0917698
KIRREL2	0.107983	0.17274
KLHDC7A	0.107983	0.0917698
KLKB1	0.107983	0.0917698
KRT15	0.107983	0.273316
KRT6A	0.107983	0.17274
LRIT3	0.107983	0.0917698
LRP1B	0.107983	0.163033
LRRC7	0.107983	0.184453
LRRC8B	0.107983	0.163033
LRRK1	0.107983	0.163033
MAGED2	0.107983	0.0917698
MAP2K7	0.107983	0.163033
MARCH10	0.107983	0.273316
MDGA1	0.107983	0.0917698
MED24	0.107983	0.184453
MMP16	0.107983	0.163033
MMP8	0.107983	0.364636
MPHOSPH8	0.107983	0.230493
MRGPRX4	0.107983	0.273316
MTRR	0.107983	0.163033
MYL5	0.107983	0.0917698
MYO5A	0.107983	0.0917698
MYO9B	0.107983	0.163033
MZF1	0.107983	0.542729
NAGK	0.107983	0.273316
NAV2	0.107983	0.491062
NCOA1	0.107983	0.273316
NDC80	0.107983	0.0878812
NDN	0.107983	0.273316
NDRG3	0.107983	0.273316
NEFM	0.107983	0.0917698
NF1	0.107983	0.163033
NLN	0.107983	0.17274
NLRP3	0.107983	0.700153
NOD2	0.107983	0.0917698
NOL4	0.107983	1
NOM1	0.107983	0.273316
NOSIP	0.107983	0.0917698
NR3C2	0.107983	0.364636
NRG1	0.107983	0.163033
NUDT12	0.107983	0.273316
NUP188	0.107983	0.0917698
OGDHL	0.107983	0.163033
OLFML2B	0.107983	0.163033
OR10T2	0.107983	0.17274
OR52N2	0.107983	0.163033
OR5M9	0.107983	0.273316
OR8K3	0.107983	0.542729
OSBP	0.107983	0.542729
PARD3	0.107983	0.230493
PASK	0.107983	0.0917698
PCF11	0.107983	0.17274
PDE4A	0.107983	0.364636
PDE4B	0.107983	0.273316
PDE6A	0.107983	0.542729
PEX10	0.107983	0.273316
PHLDB2	0.107983	0.364636
PIAS2	0.107983	0.0917698
PKHD1L1	0.107983	0.163033
PLEKHG4	0.107983	0.542729
PLEKHG4B	0.107983	0.364636
PLEKHH2	0.107983	0.491062
PLK2	0.107983	0.150272
PORCN	0.107983	0.273316
PPP3R1	0.107983	0.0917698
PRG4	0.107983	0.0917698
PRKCH	0.107983	0.163033
PRKCI	0.107983	0.17274
PROS1	0.107983	0.0917698
PRPF19	0.107983	0.273316
PSMD3	0.107983	0.542729
PSME4	0.107983	0.364636
PTCD2	0.107983	0.273316
PTGS2	0.107983	0.0917698
PTPRG	0.107983	0.0917698
PYGL	0.107983	0.0878812
QPCT	0.107983	0.0917698
RAB3GAP1	0.107983	0.17274
RALGAPA1	0.107983	0.273316
RASEF	0.107983	0.273316
RB1	0.107983	0.0917698
RCOR3	0.107983	0.0917698
RGL3	0.107983	0.0917698
RIC8A	0.107983	0.0878812
RIPK4	0.107983	0.163033
RNF213	0.107983	0.245297
RSAD2	0.107983	0.273316
RSRC1	0.107983	0.542729
RUNX1T1	0.107983	0.273316
RUVBL1	0.107983	0.273316
RXFP2	0.107983	0.0917698
RYR3	0.107983	0.230493
SCMH1	0.107983	0.0917698
SCRIB	0.107983	0.163033
SEMA6C	0.107983	0.542729
SENP7	0.107983	0.163033
SERPINI2	0.107983	0.163033
SEZ6L	0.107983	0.0917698
SIPA1L2	0.107983	0.0917698
SKAP1	0.107983	0.17274
SKIV2L2	0.107983	0.0917698
SLC19A3	0.107983	0.163033
SLC26A7	0.107983	0.542729
SLC30A6	0.107983	0.163033
SLC35F5	0.107983	0.17274
SLC37A1	0.107983	0.273316
SLC44A2	0.107983	0.163033
SMG7	0.107983	0.542729
SMO	0.107983	0.163033
SMURF1	0.107983	0.0917698
SP9	0.107983	0.163033
SPEN	0.107983	0.0775542
SPTAN1	0.107983	0.0775542
SYT6	0.107983	0.163033
TAF5	0.107983	0.17274
TARBP2	0.107983	0.273316
TBP	0.107983	0.17274
TCEA3	0.107983	0.273316
TCHHL1	0.107983	0.0878812
TCIRG1	0.107983	0.17274
TDRD6	0.107983	0.113356
TET1	0.107983	0.230493
THADA	0.107983	0.0917698
THAP9	0.107983	0.163033
TJP1	0.107983	0.0775542
TMC1	0.107983	0.273316
TMC3	0.107983	0.17274
TNFRSF21	0.107983	0.163033
TNFRSF6B	0.107983	0.273316
TP53BP1	0.107983	0.230493
TRO	0.107983	0.276438
TRPC3	0.107983	0.230493
TSC1	0.107983	0.0878812
TSHZ3	0.107983	0.163033
TTC28	0.107983	0.230493
TTC3	0.107983	0.0878812
TUBA1A	0.107983	0.0917698
UBE3A	0.107983	0.163033
UBN1	0.107983	0.0917698
UNC13D	0.107983	0.364636
USP11	0.107983	0.0917698
USP48	0.107983	0.542729
VSIG10	0.107983	0.273316
VSIG10L	0.107983	0.364636
WDHD1	0.107983	0.17274
WDR5	0.107983	0.0917698
XIRP2	0.107983	0.0775542
YTHDC2	0.107983	0.163033
ZBTB11	0.107983	0.273316
ZBTB38	0.107983	0.273316
ZCCHC7	0.107983	0.273316
ZMYM6	0.107983	0.273316
ZMYND11	0.107983	0.273316
ZNF174	0.107983	0.0917698
ZNF19	0.107983	0.163033
ZNF549	0.107983	0.163033
ZNF600	0.107983	0.542729
ZNF714	0.107983	0.163033
ZNF77	0.107983	0.17274
ZNF845	0.107983	0.163033
ZRSR2	0.107983	0.0917698
DYNC2H1	0.113328	0.212326
AHNAK	0.116127	0.27137
CACNA1C	0.116127	0.150272
HERC1	0.116127	0.273316
ABCC1	0.121511	0.163033
ADAMTS2	0.121511	0.0917698
ADCY1	0.121511	0.163033
ADCY10	0.121511	0.0917698
ALDH1L1	0.121511	0.163033
APAF1	0.121511	0.0917698
AR	0.121511	0.163033
ARHGEF2	0.121511	0.0878812
ARPP21	0.121511	0.0917698
BIRC6	0.121511	0.113356
BMP2	0.121511	0.273316
BRAF	0.121511	0.0917698
BZRAP1	0.121511	0.364636
C10orf71	0.121511	0.163033
CA14	0.121511	1
CAMSAP1	0.121511	0.273316
CCDC135	0.121511	0.230493
CHD8	0.121511	1
COL5A1	0.121511	0.163033
DDX60L	0.121511	0.276438
DENND4A	0.121511	0.163033
DOPEY1	0.121511	0.276438
EFHC1	0.121511	0.0917698
EPHB3	0.121511	0.0917698
ERC1	0.121511	0.163033
F8	0.121511	0.184453
FAM179B	0.121511	0.276438
FCRL3	0.121511	0.0917698
FILIP1	0.121511	0.17274
FLNA	0.121511	0.0917698
FN1	0.121511	0.491062
FOXP1	0.121511	0.276438
FRYL	0.121511	0.150272
FYB	0.121511	0.364636
GPR126	0.121511	0.230493
HTT	0.121511	0.163033
JMJD1C	0.121511	0.163033
LRRK2	0.121511	0.113356
LYST	0.121511	0.163033
MAP1B	0.121511	0.163033
MASP1	0.121511	0.0917698
MECOM	0.121511	0.0917698
MMRN1	0.121511	0.276438
MON2	0.121511	0.163033
MYBPC1	0.121511	0.17274
NASP	0.121511	0.0917698
NES	0.121511	0.364636
NPC1	0.121511	0.230493
NUP205	0.121511	0.276438
OSBPL1A	0.121511	0.230493
OTOA	0.121511	0.163033
PARP14	0.121511	0.163033
PKDREJ	0.121511	0.230493
PLS3	0.121511	0.276438
PLXND1	0.121511	0.364636
PPP1R15B	0.121511	0.0878812
PTPRQ	0.121511	0.184453
RASA3	0.121511	0.163033
SALL1	0.121511	0.184453
SLITRK2	0.121511	0.273316
SPEF2	0.121511	0.0917698
SPEG	0.121511	0.0878812
SQSTM1	0.121511	0.163033
TBC1D8B	0.121511	0.27137
TDRD9	0.121511	0.163033
TRERF1	0.121511	0.0917698
TUBGCP5	0.121511	0.273316
ULK4	0.121511	0.163033
UNC5B	0.121511	0.0917698
UNC80	0.121511	0.163033
USP33	0.121511	0.273316
USP42	0.121511	0.163033
VPS8	0.121511	0.0917698
ZFYVE9	0.121511	0.364636
ZSWIM4	0.121511	0.163033
MUC4	0.127381	0.913974
A1BG	0.138174	0.364636
ABCF1	0.138174	0.542729
ACAT1	0.138174	0.0917698
ACIN1	0.138174	0.273316
ADSL	0.138174	0.163033
AGGF1	0.138174	0.184453
ALPP	0.138174	0.273316
ALS2	0.138174	0.163033
ANKRD32	0.138174	0.700153
ARID2	0.138174	0.0917698
ARMC8	0.138174	0.0917698
ATP8B1	0.138174	0.542729
ATXN7	0.138174	0.542729
BCAR1	0.138174	0.273316
BCL11B	0.138174	0.0917698
BMP2K	0.138174	0.230493
BOC	0.138174	0.364636
BTBD17	0.138174	0.364636
BTBD7	0.138174	0.0917698
BTN1A1	0.138174	0.0917698
BTRC	0.138174	0.273316
C7	0.138174	0.245297
C9orf84	0.138174	0.273316
CACNA1G	0.138174	0.184453
CACNA1S	0.138174	0.700153
CARD10	0.138174	0.542729
CASC1	0.138174	0.17274
CCDC104	0.138174	0.163033
CCDC79	0.138174	0.273316
CCDC88B	0.138174	0.163033
CD3E	0.138174	0.273316
CDC6	0.138174	0.542729
CDH23	0.138174	0.184453
CEP250	0.138174	0.491062
CEP76	0.138174	0.163033
CHD1	0.138174	0.542729
CHRM1	0.138174	0.0917698
CHRNB2	0.138174	0.273316
CIC	0.138174	0.17274
CILP2	0.138174	0.17274
CLIP2	0.138174	0.230493
CLTCL1	0.138174	0.364636
CNGB3	0.138174	0.163033
COL12A1	0.138174	0.212326
COL4A5	0.138174	0.245297
COL6A5	0.138174	0.542729
COL9A1	0.138174	0.163033
COLEC12	0.138174	0.17274
CORIN	0.138174	0.273316
CRTC2	0.138174	1
CSRNP2	0.138174	0.163033
CTNNAL1	0.138174	0.163033
CUX1	0.138174	0.163033
CXorf67	0.138174	0.0917698
DCTN4	0.138174	0.273316
DDX56	0.138174	0.0917698
DEPDC5	0.138174	0.163033
DHX15	0.138174	0.273316
DHX38	0.138174	0.230493
DISP2	0.138174	0.364636
DLL1	0.138174	0.273316
DNAI2	0.138174	0.273316
EDNRB	0.138174	0.273316
EHBP1	0.138174	0.163033
EOMES	0.138174	0.273316
ERN1	0.138174	0.163033
EXOC4	0.138174	0.273316
EYA1	0.138174	0.700153
FAM47A	0.138174	0.542729
FAM83G	0.138174	0.364636
FBXL7	0.138174	0.163033
FER1L6	0.138174	0.276438
FERMT2	0.138174	0.163033
FOLH1	0.138174	0.184453
FSHR	0.138174	0.230493
FUS	0.138174	0.163033
FZD8	0.138174	0.273316
GAB4	0.138174	0.273316
GABRG1	0.138174	0.230493
GATAD2B	0.138174	1
GP6	0.138174	0.230493
GPR50	0.138174	0.364636
GRHL1	0.138174	0.542729
GRIN3A	0.138174	0.491062
GTPBP3	0.138174	0.273316
HDAC4	0.138174	0.273316
HSP90AA1	0.138174	0.230493
HUNK	0.138174	0.542729
IARS2	0.138174	0.163033
IL18R1	0.138174	1
ITGA4	0.138174	0.364636
KANK4	0.138174	0.542729
KCND3	0.138174	0.364636
KCNS3	0.138174	0.364636
KIAA0586	0.138174	0.230493
KIAA1024	0.138174	0.542729
KIAA1217	0.138174	0.230493
KIF1A	0.138174	0.276438
KIF1C	0.138174	0.542729
KLF4	0.138174	1
L3MBTL2	0.138174	0.273316
L3MBTL4	0.138174	0.273316
LASP1	0.138174	0.163033
LINGO4	0.138174	1
LMO7	0.138174	0.0917698
LMTK3	0.138174	1
LUZP1	0.138174	1
LZTR1	0.138174	0.17274
LZTS2	0.138174	0.163033
MAGI3	0.138174	1
MAMDC4	0.138174	0.364636
MAP3K15	0.138174	0.163033
MAP4K3	0.138174	0.163033
MCF2L2	0.138174	0.542729
METTL3	0.138174	0.542729
MKL2	0.138174	0.163033
MYCBP2	0.138174	0.184453
MYH11	0.138174	0.27137
MYH7	0.138174	0.777801
MYO15A	0.138174	0.364636
MYOM1	0.138174	0.542729
MYOM3	0.138174	0.0878812
NACAD	0.138174	0.163033
NEB	0.138174	0.185844
NLRP11	0.138174	0.17274
NOP14	0.138174	0.230493
NPHS1	0.138174	0.163033
NR2E1	0.138174	0.163033
NUP133	0.138174	0.364636
OPA1	0.138174	0.273316
OR2T11	0.138174	0.542729
OR5W2	0.138174	0.542729
OR8B12	0.138174	0.163033
OSBPL10	0.138174	0.364636
PAM	0.138174	0.0917698
PAX3	0.138174	0.364636
PBRM1	0.138174	0.0878812
PCDH15	0.138174	0.163033
PCDHA10	0.138174	0.273316
PCDHA11	0.138174	0.700153
PCDHA12	0.138174	0.230493
PDSS1	0.138174	0.364636
PDZD8	0.138174	0.0917698
PEG10	0.138174	0.273316
PFKP	0.138174	0.163033
PHACTR2	0.138174	0.0878812
PHF3	0.138174	0.184453
PIP5K1C	0.138174	0.184453
PKD1L1	0.138174	0.245297
PLCB2	0.138174	0.0917698
PLCG1	0.138174	0.163033
PLEKHG1	0.138174	0.163033
PLXNA3	0.138174	0.230493
PLXNB3	0.138174	0.163033
PNPLA3	0.138174	0.17274
POLR3A	0.138174	0.163033
PPAPDC1B	0.138174	1
PPARG	0.138174	1
PPP2R5D	0.138174	0.364636
PRDM6	0.138174	0.364636
PRKDC	0.138174	0.163033
PRPF3	0.138174	0.17274
PTCH1	0.138174	0.729643
PTGS1	0.138174	1
PTPRR	0.138174	0.364636
PVRL3	0.138174	0.230493
RARS2	0.138174	0.364636
RBM39	0.138174	0.273316
SDK2	0.138174	0.491062
SEC23IP	0.138174	1
SIGLEC1	0.138174	1
SIGLEC12	0.138174	0.0917698
SIM1	0.138174	0.163033
SIN3A	0.138174	0.163033
SLC18A3	0.138174	0.364636
SLC22A2	0.138174	0.163033
SLC44A4	0.138174	0.364636
SLC45A3	0.138174	0.273316
SLC6A5	0.138174	0.17274
SLCO1C1	0.138174	0.0917698
SLFN13	0.138174	0.230493
SLK	0.138174	0.542729
SMC5	0.138174	0.273316
SNAP25	0.138174	0.17274
SNTG1	0.138174	0.273316
SORCS1	0.138174	0.163033
SP4	0.138174	0.364636
SPP1	0.138174	1
STAT4	0.138174	0.273316
STAU2	0.138174	0.364636
STT3B	0.138174	0.163033
STXBP5L	0.138174	0.364636
SVIL	0.138174	0.230493
SYBU	0.138174	0.17274
SYNPO	0.138174	0.273316
SYT10	0.138174	0.230493
TAOK3	0.138174	1
TBC1D2	0.138174	0.17274
TBC1D8	0.138174	0.0878812
TCF12	0.138174	0.273316
TCTE1	0.138174	0.17274
TEX2	0.138174	0.364636
TGM3	0.138174	0.163033
THAP7	0.138174	0.17274
TMTC1	0.138174	0.163033
TNC	0.138174	0.491062
TNNT3	0.138174	0.273316
TNRC6C	0.138174	0.700153
TRAK2	0.138174	0.17274
TRHDE	0.138174	0.382767
TRIM41	0.138174	0.364636
TRIM55	0.138174	0.17274
TRMT5	0.138174	0.163033
TRPM2	0.138174	0.163033
TRPM7	0.138174	1
TRPS1	0.138174	0.184453
TRRAP	0.138174	0.770718
UACA	0.138174	0.163033
UBASH3A	0.138174	0.542729
UGGT1	0.138174	0.163033
UHRF1BP1	0.138174	0.542729
USO1	0.138174	0.163033
USP7	0.138174	0.230493
VGLL4	0.138174	0.364636
VPS11	0.138174	0.273316
WDFY3	0.138174	1
WDR36	0.138174	0.542729
WDR43	0.138174	0.17274
WDR65	0.138174	0.0917698
YME1L1	0.138174	0.230493
ZC3H13	0.138174	0.276438
ZEB2	0.138174	0.184453
ZFAT	0.138174	0.163033
ZFP92	0.138174	0.17274
ZHX2	0.138174	0.364636
ZNF157	0.138174	0.0917698
ZNF207	0.138174	0.273316
ZNF300	0.138174	0.163033
ZNF335	0.138174	0.17274
ZNF536	0.138174	0.491062
ZNF552	0.138174	0.273316
ZNF616	0.138174	0.364636
ZNF638	0.138174	0.364636
ZNF687	0.138174	0.0917698
ZNF776	0.138174	0.273316
SYNE1	0.158122	0.364636
CEP350	0.160993	0.364636
DSP	0.160993	0.301875
PCNT	0.160993	0.301875
RP1	0.160993	0.273316
HUWE1	0.165207	0.325941
ASXL2	0.175625	0.150272
DNHD1	0.175625	0.163033
HSPG2	0.175625	0.0878812
NRK	0.175625	0.364636
PAPPA2	0.175625	0.113356
SCN5A	0.175625	0.163033
A2M	0.188924	0.0917698
ABAT	0.188924	0.230493
ABCA9	0.188924	0.0917698
ADCY3	0.188924	0.0917698
AKAP11	0.188924	0.184453
AKT1	0.188924	0.463788
ANO8	0.188924	0.17274
ANO9	0.188924	0.364636
APC	0.188924	0.230493
APEX2	0.188924	0.700153
APP	0.188924	0.364636
ARID5B	0.188924	1
BMPR2	0.188924	0.273316
C11orf30	0.188924	0.700153
CACNA2D3	0.188924	0.184453
CCDC102B	0.188924	0.364636
CEACAM18	0.188924	0.230493
CGN	0.188924	0.542729
CHD2	0.188924	0.364636
CLMN	0.188924	0.163033
COBLL1	0.188924	0.364636
COL20A1	0.188924	0.163033
COL27A1	0.188924	0.364636
COL4A4	0.188924	0.276438
COPA	0.188924	0.542729
CSPG4	0.188924	0.276438
CTNNA3	0.188924	0.245297
CTR9	0.188924	0.364636
DAAM2	0.188924	0.364636
DCAF12L2	0.188924	0.273316
DCAF6	0.188924	0.276438
DDX53	0.188924	0.364636
DIDO1	0.188924	0.0917698
DMXL2	0.188924	0.273316
DNAH10	0.188924	0.301875
DNAH3	0.188924	0.0917698
DOCK3	0.188924	0.230493
DOT1L	0.188924	0.245297
DPCR1	0.188924	0.17274
DZIP3	0.188924	0.364636
EARS2	0.188924	0.0917698
EHD1	0.188924	0.230493
EIF4ENIF1	0.188924	0.276438
EMR3	0.188924	0.542729
EPHA7	0.188924	0.273316
ERCC6L	0.188924	0.273316
EYS	0.188924	0.137931
FANCI	0.188924	0.230493
FGD6	0.188924	0.230493
FOXO4	0.188924	0.273316
GLDC	0.188924	0.364636
GPR116	0.188924	0.230493
HCN4	0.188924	0.700153
HDAC9	0.188924	0.364636
HIP1	0.188924	0.17274
HIST1H3G	0.188924	0.364636
HIVEP1	0.188924	0.184453
HSP90AB1	0.188924	0.230493
IFIH1	0.188924	0.364636
IGSF3	0.188924	0.276438
IL23R	0.188924	1
IPO8	0.188924	0.542729
IQSEC2	0.188924	0.276438
IREB2	0.188924	0.163033
ITGAD	0.188924	0.230493
ITSN1	0.188924	1
KCNH8	0.188924	0.542729
KIAA1841	0.188924	0.163033
KIFAP3	0.188924	0.276438
KIT	0.188924	0.364636
LGI1	0.188924	0.230493
LGR5	0.188924	0.700153
LHCGR	0.188924	0.0917698
LIG3	0.188924	0.273316
LPHN1	0.188924	0.163033
MAGEL2	0.188924	0.491062
MBD6	0.188924	0.0917698
MCRS1	0.188924	0.364636
MED12L	0.188924	1
MFAP3L	0.188924	0.273316
MIA3	0.188924	0.17274
MICAL3	0.188924	0.364636
MLH1	0.188924	0.230493
MSH3	0.188924	0.17274
MUC6	0.188924	0.276438
NECAB1	0.188924	0.364636
NID2	0.188924	0.230493
NLRP8	0.188924	0.163033
NRCAM	0.188924	0.273316
NUMA1	0.188924	0.184453
OR10H2	0.188924	0.273316
PARP1	0.188924	0.230493
PAX5	0.188924	0.0917698
PCDHA7	0.188924	0.230493
PCDHB2	0.188924	0.273316
PCM1	0.188924	0.364636
PCNXL3	0.188924	0.364636
PHC2	0.188924	0.273316
PHLDB1	0.188924	0.364636
PIK3CG	0.188924	0.163033
PKHD1	0.188924	0.27137
PKP2	0.188924	0.0917698
PNLIPRP1	0.188924	0.230493
PODN	0.188924	0.17274
POLR2A	0.188924	0.276438
PRDM2	0.188924	0.163033
PRKCB	0.188924	0.276438
PRKG1	0.188924	0.364636
PTPN13	0.188924	0.0917698
PTPRK	0.188924	0.364636
PTPRM	0.188924	0.273316
RAB3GAP2	0.188924	0.245297
RBM26	0.188924	0.230493
RC3H2	0.188924	1
RHPN2	0.188924	0.17274
RNF113A	0.188924	0.230493
RORC	0.188924	1
RPS6KA6	0.188924	0.542729
RREB1	0.188924	0.163033
RXFP1	0.188924	0.276438
SEC24A	0.188924	0.364636
SEL1L3	0.188924	0.0917698
SETD1B	0.188924	0.163033
SH3TC2	0.188924	0.273316
SLC12A1	0.188924	0.17274
SLC25A32	0.188924	0.273316
SLC5A6	0.188924	0.230493
SLC6A13	0.188924	0.364636
SLFN12L	0.188924	0.364636
SLTM	0.188924	0.273316
SMAD4	0.188924	0.276438
SMARCC2	0.188924	0.700153
SMC4	0.188924	0.276438
SNRK	0.188924	0.245297
SPTBN4	0.188924	0.184453
SRCAP	0.188924	0.137931
SSFA2	0.188924	0.230493
SUPT16H	0.188924	0.364636
SV2A	0.188924	1
TAF3	0.188924	0.364636
TAX1BP1	0.188924	0.230493
TBC1D2B	0.188924	0.163033
TBX22	0.188924	0.230493
TCF7L2	0.188924	0.364636
TET3	0.188924	0.273316
TF	0.188924	0.163033
TNXB	0.188924	0.163033
TP53	0.188924	0.261014
TPO	0.188924	0.184453
TTF2	0.188924	0.230493
UBE4A	0.188924	0.163033
URB2	0.188924	0.163033
VAC14	0.188924	0.17274
VWA5B2	0.188924	0.364636
WDR11	0.188924	0.700153
WWC2	0.188924	0.230493
ZFP28	0.188924	0.542729
ZFP36L2	0.188924	0.276438
ZKSCAN1	0.188924	0.364636
ZNF142	0.188924	0.230493
ZNF512	0.188924	0.230493
ZNF671	0.188924	0.163033
ZNF711	0.188924	0.364636
ZNF716	0.188924	0.273316
ZNF831	0.188924	0.230493
FOXA1	0.201509	0.273316
ASH1L	0.202467	0.364636
ATP2B3	0.202467	0.113356
CUL7	0.202467	0.245297
DCC	0.202467	0.163033
RAPGEF6	0.202467	0.27137
SACS	0.202467	0.382767
SCN11A	0.202467	0.27137
SCN3A	0.202467	0.273316
SPTB	0.202467	0.27137
ADAMTS20	0.228987	0.542729
BAI3	0.228987	0.491062
CCNB3	0.228987	0.491062
CRYBG3	0.228987	0.0917698
LRRIQ1	0.228987	0.163033
MKI67	0.228987	0.230493
MORC1	0.228987	0.184453
MYH13	0.228987	0.0917698
PXDNL	0.228987	0.0917698
RGS3	0.228987	0.0878812
SMARCA4	0.228987	0.184453
NAV3	0.237244	0.245297
ABCB1	0.242155	0.273316
ABCB5	0.242155	0.542729
ACACA	0.242155	0.364636
ACAN	0.242155	0.230493
ANGPT1	0.242155	0.230493
ANKRD11	0.242155	0.364636
ASTN1	0.242155	0.150272
ATAD2	0.242155	0.276438
ATP2B2	0.242155	0.542729
BAHCC1	0.242155	0.230493
BPTF	0.242155	0.273316
BRCA2	0.242155	0.27137
CARD11	0.242155	0.17274
CARD6	0.242155	1
CCDC141	0.242155	0.230493
CCDC82	0.242155	0.364636
CCDC88A	0.242155	1
CHD7	0.242155	0.184453
CHL1	0.242155	0.230493
CHML	0.242155	0.276438
CNGA3	0.242155	1
CTNNA2	0.242155	0.184453
DCHS2	0.242155	0.273316
DCLK1	0.242155	0.163033
DDB1	0.242155	1
DNAH1	0.242155	0.364636
DOCK9	0.242155	1
DSCAML1	0.242155	0.729643
DST	0.242155	0.482946
E2F4	0.242155	0.273316
EEF1A1	0.242155	0.230493
EGFLAM	0.242155	0.700153
EML6	0.242155	0.230493
EPRS	0.242155	0.230493
ERBB2IP	0.242155	0.276438
ETV5	0.242155	0.230493
EXOC6	0.242155	0.364636
F13A1	0.242155	0.17274
FAM124B	0.242155	0.273316
FAM49B	0.242155	0.0917698
FASTKD2	0.242155	0.700153
FGG	0.242155	0.542729
FMNL3	0.242155	0.230493
FREM2	0.242155	0.777801
GALNT11	0.242155	0.276438
GIGYF2	0.242155	0.619707
HDGFRP2	0.242155	0.276438
HEPHL1	0.242155	0.364636
HTATSF1	0.242155	0.700153
IFI16	0.242155	0.163033
IL12RB1	0.242155	0.0917698
JAK1	0.242155	0.230493
KCNV1	0.242155	0.542729
KIF6	0.242155	0.273316
LAMA3	0.242155	0.729643
LCA5L	0.242155	0.364636
LPIN2	0.242155	0.230493
LRCH2	0.242155	0.163033
MAGED1	0.242155	0.230493
MAML2	0.242155	0.273316
MCTP2	0.242155	0.364636
MEN1	0.242155	0.273316
MID1	0.242155	0.364636
MYH8	0.242155	0.542729
MYOF	0.242155	0.273316
NCF2	0.242155	0.0917698
NELL1	0.242155	0.163033
NHS	0.242155	0.729643
NKTR	0.242155	1
NLRP9	0.242155	0.163033
NOTCH2	0.242155	0.491062
NOTCH4	0.242155	0.184453
NR5A2	0.242155	0.276438
NUMBL	0.242155	0.273316
NUP155	0.242155	0.700153
NUP210L	0.242155	0.230493
OR10Z1	0.242155	0.276438
PCDHA3	0.242155	0.729643
PCDHB4	0.242155	0.273316
PCDHGA5	0.242155	0.0917698
PCDHGA9	0.242155	0.276438
PDZRN3	0.242155	0.491062
PIGR	0.242155	1
PLCL1	0.242155	0.276438
PLEKHG2	0.242155	1
PLG	0.242155	0.273316
PPFIA3	0.242155	0.700153
PRAME	0.242155	0.273316
PRPF6	0.242155	0.17274
PRR12	0.242155	0.729643
PXDN	0.242155	0.276438
RAB11FIP1	0.242155	0.230493
RAI2	0.242155	0.273316
RANBP6	0.242155	0.364636
RASGRF1	0.242155	0.364636
RBBP8	0.242155	1
REV3L	0.242155	0.491062
RFC1	0.242155	0.364636
RNF219	0.242155	0.163033
ROCK2	0.242155	0.273316
SEMA6A	0.242155	0.276438
SERPINC1	0.242155	0.700153
SFI1	0.242155	0.276438
SP3	0.242155	0.273316
SPATA13	0.242155	0.276438
SPTBN2	0.242155	0.245297
SRRM4	0.242155	0.276438
SSRP1	0.242155	0.273316
STAG2	0.242155	0.0917698
STK10	0.242155	0.163033
TCOF1	0.242155	0.163033
TGM1	0.242155	1
TLE3	0.242155	0.364636
TNRC18	0.242155	0.542729
TNRC6A	0.242155	0.700153
TPP2	0.242155	0.364636
TPTE	0.242155	0.276438
TSHR	0.242155	0.230493
TTC21B	0.242155	0.276438
TUBA3C	0.242155	1
USH2A	0.242155	0.273316
USP29	0.242155	0.276438
VCAM1	0.242155	0.276438
VPS54	0.242155	0.17274
WDR64	0.242155	0.364636
WTAP	0.242155	0.364636
XPO1	0.242155	0.364636
ZNF268	0.242155	0.230493
ZNF292	0.242155	0.777801
ZNF469	0.242155	0.163033
ZNF546	0.242155	0.17274
PREX2	0.255555	0.301875
BAZ2B	0.270638	0.163033
GON4L	0.270638	0.163033
LOXHD1	0.270638	0.491062
ARID1A	0.280107	0.354433
MDN1	0.280107	0.443843
DNAH8	0.310611	0.163033
FLG2	0.310611	0.364636
LCT	0.310611	0.587228
SCN10A	0.310611	0.184453
SETD2	0.310611	0.273316
AP2A1	0.314984	0.276438
BCL9	0.314984	0.163033
CASZ1	0.314984	0.700153
CEP290	0.314984	0.163033
COL15A1	0.314984	0.273316
COL5A2	0.314984	0.163033
DNAJC13	0.314984	0.364636
ESYT1	0.314984	0.364636
FBXW7	0.314984	0.364636
HEATR1	0.314984	0.491062
HEPH	0.314984	0.491062
HIVEP3	0.314984	0.230493
IRS4	0.314984	0.245297
KIAA0430	0.314984	0.364636
MARK1	0.314984	0.729643
NFE2L3	0.314984	0.364636
PIK3C2B	0.314984	0.700153
PKD1	0.314984	0.364636
POLR1A	0.314984	0.276438
PTCHD3	0.314984	0.364636
SRRM2	0.314984	0.245297
TBCD	0.314984	0.184453
TRIP12	0.314984	0.276438
ZAN	0.314984	0.230493
AHNAK2	0.327058	0.212326
CMYA5	0.327058	0.27137
DYNC1H1	0.327058	0.382767
FAT4	0.327058	0.382767
TTN	0.334005	0.690997
ABCA4	0.345169	0.273316
ABCC8	0.345169	0.364636
ADAMTSL3	0.345169	0.542729
AKAP6	0.345169	0.163033
ANK2	0.345169	0.729643
BRD8	0.345169	0.777801
EML5	0.345169	0.700153
FREM1	0.345169	0.276438
HIST1H3B	0.345169	0.700153
LAMA5	0.345169	1
LRP4	0.345169	0.729643
LRRC16B	0.345169	1
MYO16	0.345169	0.273316
NBEA	0.345169	1
NCOA6	0.345169	0.491062
NRXN3	0.345169	0.184453
PMFBP1	0.345169	0.245297
RB1CC1	0.345169	0.491062
SAMD9	0.345169	0.729643
SMARCA1	0.345169	0.163033
TSHZ2	0.345169	0.729643
VPS13A	0.345169	0.245297
ZNF592	0.345169	0.184453
ERBB2	0.351081	0.273316
ALMS1	0.386559	0.245297
BAI1	0.386559	0.700153
COL18A1	0.386559	0.163033
FBN3	0.386559	1
GPR112	0.386559	0.276438
GREB1L	0.386559	0.542729
GRM3	0.386559	0.542729
GTF3C1	0.386559	0.542729
KIAA2026	0.386559	0.230493
MAST4	0.386559	1
MYH1	0.386559	0.364636
MYO10	0.386559	0.245297
PCDHGB6	0.386559	0.777801
PDE3A	0.386559	0.542729
POLQ	0.386559	0.491062
SEMA5A	0.386559	1
SUPT6H	0.386559	0.491062
TMEM132D	0.386559	0.491062
UTP20	0.386559	0.230493
LRP2	0.423982	1
CAD	0.429848	0.729643
COL6A6	0.429848	1
PCSK5	0.429848	0.27137
SETX	0.429848	1
TPR	0.429848	0.364636
USP9X	0.429848	0.587228
VWF	0.429848	0.245297
RELN	0.433753	0.823458
ABCA12	0.451998	1
ABCA5	0.451998	0.276438
ABCB7	0.451998	0.276438
ACLY	0.451998	0.276438
ALOXE3	0.451998	0.700153
ANKRD30A	0.451998	0.273316
AP1G2	0.451998	0.230493
APBA2	0.451998	0.491062
ARHGAP21	0.451998	0.700153
ATAD5	0.451998	0.276438
ATG2B	0.451998	0.700153
ATP2B1	0.451998	0.230493
BANK1	0.451998	0.163033
C1orf101	0.451998	0.700153
CACNA1F	0.451998	0.276438
CKAP5	0.451998	0.163033
CNTN6	0.451998	1
COL17A1	0.451998	0.729643
CSPP1	0.451998	0.230493
DLGAP2	0.451998	1
DOPEY2	0.451998	0.364636
EGFR	0.451998	1
FANCD2	0.451998	0.700153
FBXO18	0.451998	0.700153
FGA	0.451998	0.276438
FHAD1	0.451998	1
FLG	0.451998	0.133676
FNBP4	0.451998	0.276438
GLI2	0.451998	1
GPR179	0.451998	0.700153
GRIA4	0.451998	0.700153
GRM1	0.451998	0.163033
GUCY1A2	0.451998	0.276438
GYS1	0.451998	1
HIPK2	0.451998	0.700153
INADL	0.451998	0.542729
ITGAX	0.451998	0.364636
KCNA4	0.451998	0.364636
KCNT2	0.451998	0.163033
KCNU1	0.451998	0.729643
KDM2A	0.451998	1
KIAA0226	0.451998	0.0917698
KIAA0922	0.451998	0.273316
KIF5A	0.451998	0.364636
KIF5C	0.451998	0.0917698
LPA	0.451998	0.301875
LRP12	0.451998	0.364636
LRRC8C	0.451998	0.364636
LTBP1	0.451998	1
LTBP2	0.451998	0.700153
MGAM	0.451998	0.273316
MGAT5B	0.451998	0.273316
MYH15	0.451998	0.542729
NEBL	0.451998	1
NLRP7	0.451998	0.364636
NRP1	0.451998	0.163033
NWD1	0.451998	1
OR2T34	0.451998	0.0917698
OR5T1	0.451998	0.17274
PC	0.451998	0.273316
PCDHGA3	0.451998	1
PLEKHH1	0.451998	0.491062
POGZ	0.451998	1
POLA1	0.451998	1
PRKD2	0.451998	0.700153
SCAPER	0.451998	0.542729
SLC25A13	0.451998	0.700153
SLC4A2	0.451998	0.700153
SMC1A	0.451998	0.276438
SPHKAP	0.451998	0.163033
ST18	0.451998	0.273316
SYNM	0.451998	0.700153
TCF20	0.451998	0.163033
TECTA	0.451998	0.276438
TG	0.451998	0.273316
TLN2	0.451998	0.364636
TRPM5	0.451998	1
TSPYL2	0.451998	0.273316
VCAN	0.451998	0.184453
VPS13D	0.451998	0.542729
WDR47	0.451998	0.700153
WNK1	0.451998	0.364636
ZCCHC11	0.451998	0.542729
ZNF41	0.451998	0.700153
ZNF644	0.451998	0.276438
ZNF814	0.451998	0.230493
CIT	0.457377	0.587228
FBN1	0.457377	1
FMN2	0.457377	1
MTOR	0.457377	0.382767
USP34	0.457377	1
ADAMTS13	0.473529	0.729643
ADAMTS9	0.473529	0.729643
AKAP9	0.473529	0.150272
ANKRD30B	0.473529	0.17274
AP3B1	0.473529	0.729643
ATAD2B	0.473529	0.276438
ATR	0.473529	1
BSN	0.473529	0.729643
CASK	0.473529	0.729643
CCDC80	0.473529	0.542729
CELSR1	0.473529	0.230493
CEP120	0.473529	0.700153
CEP192	0.473529	1
CRNKL1	0.473529	1
CTTNBP2	0.473529	0.364636
DCAF8L1	0.473529	0.364636
DENND5B	0.473529	0.542729
DHX30	0.473529	0.700153
DOCK11	0.473529	0.245297
DOCK7	0.473529	0.700153
DOCK8	0.473529	0.700153
DSEL	0.473529	1
FAM120C	0.473529	0.729643
FAM186A	0.473529	1
FLII	0.473529	1
FREM3	0.473529	0.163033
GPS2	0.473529	0.276438
GRID2	0.473529	0.364636
IFT122	0.473529	0.729643
IQGAP3	0.473529	0.273316
KCNA5	0.473529	1
KL	0.473529	0.230493
KRAS	0.473529	0.542729
MAN1B1	0.473529	0.364636
MEFV	0.473529	0.700153
MLLT10	0.473529	0.491062
NCKAP1	0.473529	0.364636
NTRK2	0.473529	0.364636
PARP8	0.473529	0.0917698
PCDHA5	0.473529	1
PIK3CA	0.473529	0.591985
PLA2G4A	0.473529	0.276438
PLCH1	0.473529	0.276438
RAD54B	0.473529	0.276438
SDCCAG8	0.473529	0.276438
SEMA5B	0.473529	0.729643
TMEM132C	0.473529	1
TRPM6	0.473529	0.700153
TTLL5	0.473529	0.364636
UNC13A	0.473529	1
ZMYM3	0.473529	0.364636
SVEP1	0.484357	0.823458
ADCY8	0.502644	1
AKAP4	0.502644	0.273316
ATM	0.502644	0.443843
ATP7A	0.502644	0.729643
BLM	0.502644	1
BRWD3	0.502644	0.700153
CDH8	0.502644	0.729643
CDKN1B	0.502644	0.777801
CELSR3	0.502644	0.276438
CHD3	0.502644	0.700153
CNTN1	0.502644	1
CNTNAP5	0.502644	0.364636
COL4A6	0.502644	0.491062
COL7A1	0.502644	0.700153
CPS1	0.502644	0.230493
CROCC	0.502644	1
DDR2	0.502644	0.729643
DGKI	0.502644	0.273316
DYSF	0.502644	1
ERCC6	0.502644	1
EVPL	0.502644	0.163033
FAM47B	0.502644	1
FHOD3	0.502644	1
FRY	0.502644	0.700153
GATA3	0.502644	0.440161
GCC2	0.502644	0.230493
GNPTAB	0.502644	0.230493
GPR98	0.502644	0.301875
HEG1	0.502644	1
ITSN2	0.502644	0.364636
KIFC1	0.502644	1
MAP3K13	0.502644	0.491062
MED13	0.502644	0.0917698
MYO7B	0.502644	0.163033
NAV1	0.502644	0.700153
NPAS4	0.502644	0.777801
PKD1L2	0.502644	1
PLXNA1	0.502644	0.542729
PRDM1	0.502644	0.230493
RERE	0.502644	1
RIF1	0.502644	0.276438
RTTN	0.502644	1
SCN9A	0.502644	1
SHANK1	0.502644	1
TRANK1	0.502644	0.777801
TRIP11	0.502644	1
TRPC5	0.502644	1
WDFY4	0.502644	0.491062
WDR17	0.502644	1
WDR33	0.502644	0.17274
YEATS2	0.502644	1
ZCCHC6	0.502644	0.230493
APOB	0.536928	0.364636
C5orf42	0.536928	1
CSMD1	0.536928	0.440161
MACF1	0.536928	0.382767
NALCN	0.536928	1
OTOF	0.536928	0.184453
PRUNE2	0.536928	0.382767
SETDB1	0.536928	0.364636
SI	0.536928	0.542729
SMG1	0.536928	0.245297
SSPO	0.536928	0.230493
TAF1L	0.536928	0.245297
TCHH	0.536928	0.245297
THSD7B	0.536928	0.777801
UBR5	0.536928	0.245297
SYNE2	0.557553	0.410387
ATP11A	0.558427	0.245297
ITPR1	0.558427	0.587228
KDM6A	0.558427	1
PTPRB	0.558427	1
UNC5D	0.558427	0.163033
ZDBF2	0.558427	0.230493
NCOR1	0.585602	1
FAM135B	0.586383	0.276438
HCFC1	0.586383	0.619707
TEP1	0.586383	0.542729
DNAH2	0.604563	0.823458
DNAH7	0.604563	0.163033
F5	0.604563	0.491062
MED23	0.604563	1
PCDH19	0.622066	1
CSMD2	0.636409	1
ABCA13	0.642008	0.273316
CBFB	0.642008	0.855491
DNAH11	0.651967	0.245297
KIAA1109	0.651967	0.686643
TBX3	0.666016	0.849754
PIK3R1	0.687965	1
MAP3K1	0.706372	0.729643
MUC17	0.715746	0.443843
PTEN	0.73846	0.864003
ADAM29	0.747428	1
AIM1	0.747428	0.700153
CDH12	0.747428	0.491062
CEP170	0.747428	0.230493
CNTNAP4	0.747428	1
DLGAP4	0.747428	1
KIF13A	0.747428	0.364636
LAMC1	0.747428	1
MAP2K4	0.747428	0.90748
MAST1	0.747428	0.729643
MEGF8	0.747428	0.796812
MYOM2	0.747428	0.729643
NBAS	0.747428	0.700153
NIN	0.747428	0.364636
NINL	0.747428	0.700153
PLCZ1	0.747428	0.276438
RBBP6	0.747428	0.276438
ROR1	0.747428	0.273316
TBC1D4	0.747428	0.491062
TLR7	0.747428	1
UHRF1BP1L	0.747428	0.729643
VPS13B	0.747428	1
YLPM1	0.747428	0.729643
ABCC9	0.756467	0.491062
ARID1B	0.756467	1
BACH2	0.756467	0.729643
C10orf12	0.756467	1
CD163L1	0.756467	0.796812
EPPK1	0.756467	1
FNDC1	0.756467	1
GRIK2	0.756467	0.491062
NBEAL1	0.756467	0.729643
NEK5	0.756467	1
NID1	0.756467	1
PMS1	0.756467	0.693839
RIMS2	0.756467	1
SAGE1	0.756467	0.230493
STK31	0.756467	0.729643
TSC22D1	0.756467	0.777801
WNK3	0.756467	1
ZNF587	0.756467	0.700153
ASPM	0.783933	0.184453
CENPE	0.783933	0.587228
CHD4	0.783933	1
DNAH12	0.783933	1
FER1L5	0.783933	0.184453
GRIN2A	0.783933	0.587228
KIAA1210	0.783933	0.382767
MYH6	0.783933	0.619707
UTRN	0.783933	0.364636
DNAH5	0.794468	0.777801
PLXNA4	0.794468	0.816299
PTPRD	0.794468	0.382767
RPGR	0.801157	0.772082
AFF2	0.804756	0.382767
MXRA5	0.804756	0.364636
HYDIN	0.811408	1
MED12	0.832677	0.864003
FAT3	0.85316	1
CDH1	0.902919	1
ADAMTSL1	1	1
ANK1	1	0.364636
ANKRD12	1	0.542729
BCORL1	1	0.700153
CFH	1	0.777801
CTCF	1	1
CUBN	1	0.619707
DCHS1	1	0.777801
DNAH17	1	0.777801
ERBB3	1	0.700153
FAM47C	1	0.815297
FCGBP	1	0.796812
FLNB	1	0.815297
FLNC	1	0.729643
HECW2	1	1
KIAA2022	1	1
LRBA	1	1
MAGI1	1	0.777801
MAP1A	1	0.777801
MLLT4	1	0.796812
MUC16	1	0.926533
MUC5B	1	0.864003
MYB	1	0.796812
MYH7B	1	0.276438
PDZD2	1	0.796812
PEG3	1	0.364636
SCN7A	1	1
SF3B1	1	1
SHROOM4	1	1
SPTA1	1	0.513007
TEX15	1	1
TLN1	1	0.770718
UBR4	1	1
VPS13C	1	1
ZFHX3	1	0.796812
ZFHX4	1	0.700153
ZFP36L1	1	0.276438
ZFPM2	1	0.542729
