# Supplementary material for: Mutational Profile of Metastatic Breast Cancers: A Retrospective Analysis
Source: PLoS Med. 2016 Dec 27;13(12):e1002201. doi: 10.1371/journal.pmed.1002201 (PMC5189935; doi:10.1371/journal.pmed.1002201)
Supplement: S9 Table — (XLSX) [file pmed.1002201.s018.xlsx]

## Sheet: Feuil1
	Closest signature	eBC (TCGA)	mBC
Signature 1 (de novo)	Signature R1 (Alexandrov et la)	0.53	0
Signature 2 (de novo)	Signature 10 (COSMIC)	2.32	1.48
Signature 3 (de novo)	Signature 1 (COSMIC)	81.01	65.52
Signature 4 (de novo)	Signature 2 and 13 (COSMIC)	25.21	33.5
Signature 5 (de novo)	Signature 3 and 5 (COSMIC)	47.57	62.56
