# Supplementary material for: Mutational Profile of Metastatic Breast Cancers: A Retrospective Analysis
Source: PLoS Med. 2016 Dec 27;13(12):e1002201. doi: 10.1371/journal.pmed.1002201 (PMC5189935; doi:10.1371/journal.pmed.1002201)
Supplement: S10 Table — (XLSX) [file pmed.1002201.s019.xlsx]

## Sheet: SignatureFinal.NbMut
Nmutations	All.Meta	All.TCGA	HRPos.Meta	HRPos.TCGA	TN.Meta	TN.TCGA	HER2.Meta	HER2.TCGA
Signature.1	1618	5959	1179	2512	255	1078	82	1700
Signature.2	4968	3834	4394	1877	294	210	240	1498
Signature.3	3547	6611	1638	2044	1618	2738	141	1090
Signature.5	215	606	115	242	61	83	19	121
Signature.6	503	1663	267	772	162	290	51	370
Signature.8	183	469	119	247	64	115	0	68
Signature.10	425	529	354	226	23	81	48	196
Signature.13	4493	4028	3832	1650	334	546	288	1468
Signature.17	262	79	131	24	66	34	56	17
Signature.18	339	450	186	222	102	68	13	110
Signature.20	138	248	77	129	55	27	6	75
Signature.26	77	194	28	114	49	30	0	46
Signature.30	818	989	625	363	99	193	49	261
UnClassified	1396	1571	1051	634	304	427	17	346
mutLoad	18982	27229	13996	11055	3486	5920	1011	7364
Percent mutations	All.Meta	All.TCGA	HRPos.Meta	HRPos.TCGA	TN.Meta	TN.TCGA	HER2.Meta	HER2.TCGA
Signature.1	8.52	21.88	8.43	22.72	7.31	18.2	8.1	23.08
Signature.2	26.17	14.08	31.4	16.98	8.44	3.54	23.76	20.34
Signature.3	18.68	24.28	11.7	18.49	46.41	46.25	13.96	14.8
Signature.5	1.13	2.23	0.82	2.19	1.75	1.4	1.85	1.64
Signature.6	2.65	6.11	1.9	6.98	4.64	4.89	5.05	5.02
Signature.8	0.97	1.72	0.85	2.23	1.84	1.95	0	0.92
Signature.10	2.24	1.94	2.53	2.04	0.65	1.37	4.8	2.66
Signature.13	23.67	14.79	27.38	14.93	9.59	9.22	28.51	19.94
Signature.17	1.38	0.29	0.94	0.21	1.89	0.57	5.52	0.23
Signature.18	1.79	1.65	1.33	2.01	2.91	1.14	1.26	1.5
Signature.20	0.73	0.91	0.55	1.16	1.58	0.46	0.62	1.01
Signature.26	0.4	0.71	0.2	1.03	1.41	0.51	0	0.62
Signature.30	4.31	3.63	4.47	3.28	2.84	3.27	4.86	3.54
UnClassified	7.36	5.77	7.51	5.73	8.73	7.22	1.71	4.7
